# Supplementary material for: Regional Regulation of Purkinje Cell Dendritic Spines by Integrins and Eph/Ephrins
Source: PLoS One. 2016 Aug 12;11(8):e0158558. doi: 10.1371/journal.pone.0158558 (PMC4982633; doi:10.1371/journal.pone.0158558)
Supplement: S1 Table — The data shows the size of dendritic spines in pixel numbers, followed by analysis of shape. (XLSX) [file pone.0158558.s001.xlsx]

## Sheet: pFAK + spine length
Percentage of pFAK+ spines and intensity of fluorescence					. This file contains data that is presented in Figure 4a and Figure 4b
CTL proximal
Length	Pixel Count	Mean Value	Variance	Standard Deviation (RMS)	Average Deviation	Max Amplitude	Max Position	Min Amplitude	Min Position	Center Of Mass Pos.	Maximum Peak	Maximum Valley	CHANNEL 2 Calbindin	Length	Pixel Count	Mean Value	Variance	Standard Deviation (RMS)	Average Deviation	Max Amplitude	Max Position	Min Amplitude	Min Position	Center Of Mass Pos.	Maximum Peak	Maximum Valley
2270	27	39.55	553.6	23.53	18.18	95.5	1450	12	2270	1230	55.95	27.56		2270	27	173.15	1377.75	37.12	31.35	224.4	989.58	94.84	2270	1170	51.25	78.31
944.03	11	30.21	24.94	4.99	4.02	35.99	755.23	21.01	566.42	471.58	5.79	9.19		944.03	11	174.71	907.99	30.13	25.65	209.88	0	134.22	566.42	456.71	35.17	40.49
1450	17	35.7	285.77	16.9	11.67	85.65	994.12	14.07	1450	733.17	49.95	21.63		1450	17	151.23	832.32	28.85	22.67	191.69	451.87	88.55	1450	668.96	40.46	62.68
1470	17	41.52	209.16	14.46	12.99	61.72	737.08	20.04	0	855.75	20.2	21.48		1470	17	214.08	673.5	25.95	22.57	248.18	1380	177.62	92.14	786.84	34.1	36.45
1180	14	36.68	209.16	14.46	11.03	69.67	97.25	18.54	389	552.03	32.99	18.14		1180	14	184.37	936.96	30.61	21.5	210.31	0	98.53	1180	548.13	25.94	85.84
1660	19	16.76	50.68	7.12	5.61	31.67	92.11	8.68	921.12	725.63	14.91	8.09		1660	19	146.79	870.51	29.5	24.01	186.21	0	89.25	1010	784.19	39.42	57.54
787.23	9	22.35	6	2.45	2.02	25.51	787.23	19.03	590.42	399.56	3.15	3.32		787.23	9	108.65	396.55	19.91	16.31	143.08	393.61	86.3	787.23	383.3	34.44	22.35
1210	14	23.74	72.73	8.53	6.62	41.39	556.41	12.91	0	602.95	17.65	10.83		1210	14	109.22	141.46	11.89	9.7	133.71	556.41	93.14	1210	604.38	24.48	16.08
1580	19	15.53	20.85	4.57	3.98	23.48	1220	9.48	853.39	744.89	7.95	6.05		1580	19	123.53	912.34	30.21	22.66	200.01	0	80.28	853.39	707.03	76.48	43.25
1610	19	28.59	314.06	17.72	14.99	63.14	0	8.96	632	888.08	34.55	19.63		1610	19	157.54	1516.59	38.94	32.36	212.89	180.57	95.67	1440	697.84	55.35	61.87
1290	15	24.26	33.95	5.83	4.74	33.78	700.32	11.95	992.93	591.12	9.52	12.31		1290	15	217.29	3155.41	56.17	42.92	252.81	0	81.25	1290	570.51	35.52	136.05
1610	19	52.26	741.22	27.23	23.13	101.79	648.51	20.6	1320	722.36	49.53	31.67		1610	19	161.41	686.33	26.2	18.84	198.8	92.64	105.39	1610	749.2	37.4	56.01
827.97	10	25.13	43.91	6.63	5.54	36.12	0	17.97	551.98	411.06	10.99	7.16		827.97	10	105.38	146.15	12.09	10.02	119.75	275.99	81.8	551.98	409.9	14.37	23.58
468.37	5	16.73	76.97	8.77	6.15	32.1	468.37	11.09	234.19	294.26	15.37	5.64		468.37	5	147.58	297	17.23	10.86	171.74	0	123.27	468.37	219.55	24.16	24.32
767.21	9	18.3	8.27	2.88	1.97	22.57	0	12.12	767.21	349.64	4.27	6.18		767.21	9	174.53	1040.67	32.26	20.44	222.39	0	102.86	767.21	338.39	47.85	71.67
919.76	11	84.34	420.03	20.49	16.7	117.19	183.95	58.08	643.83	438.57	32.85	26.27		919.76	11	173.2	1301.08	36.07	30.99	218.45	827.78	125.03	367.9	483.4	45.25	48.16
770.5	9	16.05	4.25	2.06	1.67	19.04	770.5	12.89	481.56	380.81	2.99	3.16		770.5	9	200.48	891.73	29.86	25.09	238.34	288.94	160.19	770.5	362.36	37.85	40.29
1020	12	22.68	17.6	4.19	3.28	30.07	92.62	15.15	1020	470.93	7.39	7.53		1020	12	231.14	249.42	15.79	8.97	243.07	740.93	183.73	1020	500.73	11.93	47.41
1220	14	27.73	117.98	10.86	8.85	48.1	749.53	14.53	281.07	618.03	20.38	13.2		1220	14	214.45	911.28	30.19	21.01	244.97	93.69	128.46	1220	568.93	30.52	85.99
667.53	8	19.7	21.55	4.64	3.69	28.8	0	14.66	667.53	293.36	9.1	5.04		667.53	8	163.76	772.5	27.79	23.9	207.24	381.45	127.26	667.53	327.35	43.49	36.5
777.59	9	39.12	42.03	6.48	5.28	50.82	291.6	31.57	485.99	403.14	11.71	7.54		777.59	9	221.21	599.5	24.48	21.36	251.45	485.99	189.78	97.2	399.36	30.24	31.43
914.52	11	46.49	294.83	17.17	14.24	67.27	91.45	18.6	548.71	410.56	20.77	27.89		914.52	11	186.85	2830.3	53.2	39.67	235.12	457.26	62.6	914.52	418.2	48.27	124.25
1610	18	24.94	47.12	6.86	5.53	39.44	789.93	16.66	1500	816.6	14.5	8.28		1610	18	180.1	673.49	25.95	21.88	221.17	1400	145.76	394.96	851.19	41.08	34.34
1130	13	23.94	104.9	10.24	8.59	45.63	1130	11.11	0	624.54	21.69	12.83		1130	13	143.84	2190.06	46.8	41.2	220.07	0	97.97	1040	463.49	76.23	45.87
873.89	10	28.83	77.92	8.83	7.05	42.19	776.79	15.12	194.2	502.55	13.36	13.71		873.89	10	166.65	1504.25	38.78	31	234.78	0	117.25	291.3	410.96	68.13	49.4
749.76	9	24.66	45.86	6.77	5.37	34.36	749.76	15.38	562.32	365.79	9.7	9.27		749.76	9	135.98	724.67	26.92	20.3	186.77	0	103.03	562.32	337.96	50.79	32.95
926.44	11	22.08	126.44	11.24	9.8	37.85	463.22	7.68	277.93	559.84	15.77	14.4		926.44	11	82.65	1384.65	37.21	26.79	168.12	0	50.64	370.58	389.14	85.47	32.01
971.94	11	26.41	166.22	12.89	9.9	52.42	971.94	15.14	0	583.47	26.01	11.27		971.94	11	101.77	191.15	13.83	9.06	138.33	0	87.85	485.97	464.77	36.56	13.92
1550	18	20.54	48.8	6.99	5.45	36.3	1090	10.94	0	872.27	15.75	9.6		1550	18	146.63	557.61	23.61	17.7	193.7	1460	111.13	818.88	795.99	47.07	35.5
1390	17	46.18	711.85	26.68	18.04	123.63	181.9	20.24	454.75	597.58	77.45	25.95		1390	17	171.36	1307.71	36.16	31.24	235.29	1100	130.32	181.9	764.07	63.93	41.04
1940	23	38.5	466.3	21.59	17.1	83.92	1860	12.95	883.58	1160	45.42	25.55		1940	23	185.09	1577.13	39.71	34.38	228.49	618.51	113.26	1940	964.06	43.4	71.82
1560	19	30	142.52	11.94	9.85	52.59	0	15.37	1560	603.48	22.59	14.62		1560	19	148.82	344.1	18.55	14.45	191.86	111.08	122.01	934.21	750.42	43.04	26.81
777.59	9	20.51	27.06	5.2	3.98	28.88	777.59	13.44	0	435.82	8.37	7.07		777.59	9	179.38	807.35	28.41	24.84	214.55	97.2	147.59	777.59	353.85	35.17	31.79
1340	16	38.34	999.29	31.61	20.07	143.17	0	15.67	535.26	565.49	104.83	22.67		1340	16	151.15	68.87	8.3	6.72	167.27	0	140.1	356.84	658.75	16.13	11.05
1190	14	37.07	79.92	8.94	6.76	53.83	547.94	21.87	182.65	624.75	16.76	15.2		1190	14	215.6	299.87	17.32	12.92	240.73	913.24	183.69	91.32	616.76	25.13	31.91
751.8	9	114.19	4801.34	69.29	56.39	225.66	187.95	37.11	751.8	267.85	111.48	77.08		751.8	9	126.3	206.21	14.36	9.78	147.94	375.9	96.62	751.8	360	21.63	29.69
811.84	10	59.14	998.47	31.6	25.88	115.24	270.61	27.38	811.84	343.47	56.1	31.75		811.84	10	129.4	262.89	16.21	13.01	145.07	451.02	94.49	811.84	395.54	15.67	34.91
877.82	10	13.22	5.15	2.27	1.76	17.9	682.75	10.45	487.68	437.12	4.69	2.77		877.82	10	104.83	400.95	20.02	16.75	136.86	682.75	82.96	97.54	464.06	32.03	21.87
1410	16	109.66	3341.72	57.81	48.81	208.12	484.73	35.58	0	677.04	98.46	74.08		1410	16	103.65	318.99	17.86	14.72	131.44	193.89	64.53	1410	645.2	27.79	39.12
699.24	8	19.2	15.11	3.89	3.37	25.66	0	15.53	699.24	324.14	6.46	3.67		699.24	8	120.11	665.04	25.79	19.5	152.68	0	84.91	699.24	304.65	32.57	35.2
321.95	4	34.47	31.03	5.57	3.68	40.95	0	27.38	214.64	149.98	6.48	7.09		321.95	4	94.3	96.26	9.81	7.2	101.07	107.32	79.91	321.95	151.74	6.76	14.39
844.89	10	42.31	447.69	21.16	18.24	76.08	187.75	20.11	751.02	311.4	33.77	22.2		844.89	10	125.99	1441.15	37.96	30.79	190.51	0	86.19	844.89	348.89	64.52	39.79
889.98	10	48.7	197.33	14.05	11.47	70.89	692.21	32.07	296.66	497.53	22.19	16.63		889.98	10	95.51	457.8	21.4	16.52	135.74	0	67.92	889.98	396.01	40.24	27.59
686.54	8	133.18	7658.66	87.51	75.67	247.55	98.08	34.21	686.54	226	114.37	98.96		686.54	8	91.31	321.81	17.94	13.52	114.83	0	60.44	686.54	310.16	23.51	30.87
796.03	9	120.25	4052.32	63.66	53.27	199.44	99.5	27.29	796.03	277.41	79.2	92.96		796.03	9	119.43	768.49	27.72	22.8	165.59	99.5	82.62	796.03	347.03	46.16	36.81
699.27	8	20.69	73.9	8.6	7.43	32.01	267.42	11.17	0	304.89	11.32	9.52		699.27	8	140.6	354	18.81	13.99	169.09	483.34	108.43	699.27	341.43	28.49	32.17
729.36	9	180.4	5342.36	73.09	59.78	251.41	364.68	55.46	0	393.2	71.01	124.93		729.36	9	92.51	337.44	18.37	12.83	110.71	91.17	51.66	729.36	331.74	18.2	40.84
955.28	12	13.34	7.07	2.66	1.8	20.48	0	10.83	589.68	426.36	7.14	2.51		955.28	12	81.39	350.2	18.71	15.6	106.36	0	46.92	955.28	400.9	24.96	34.47
888.89	10	31.45	49.4	7.03	6.16	41.36	296.3	22.34	592.59	422.24	9.91	9.11		888.89	10	102.29	851.14	29.17	24.38	140.58	790.12	59.29	395.06	473.82	38.29	43
844.89	10	130.38	4784.66	69.17	58.81	219.65	469.39	36.87	93.88	500.97	89.28	93.5		844.89	10	93.4	296.49	17.22	14.58	115.69	281.63	68.35	844.89	378.86	22.29	25.05
707.58	8	154.37	8173.45	90.41	75.48	253.8	505.41	30.25	0	456.71	99.43	124.12		707.58	8	123.61	902.29	30.04	21.53	156.34	303.25	62.91	707.58	319.12	32.73	60.7
807.01	9	209.79	4535.93	67.35	50.49	254.31	504.38	69.34	0	462.61	44.52	140.45		807.01	9	105.54	298.4	17.27	14.07	136.47	504.38	85.52	100.88	415.31	30.93	20.02
756	9	88.05	2999.17	54.76	39.37	215.42	756	52.82	374.96	481.06	127.37	35.23		756	9	114.61	253.32	15.92	11.96	134.53	470.22	88.4	756	378.67	19.91	26.21
1420	16	20.38	11.98	3.46	2.67	26.05	1220	14.14	734.89	732.94	5.67	6.24		1420	16	104.81	561.9	23.7	17.54	138.85	431.85	54.5	1420	667.9	34.04	50.31
1130	13	27.94	61.55	7.85	6.53	42.74	469.79	17.58	1130	537.18	14.8	10.36		1130	13	71.95	122.21	11.05	7.74	96.28	1130	54.92	0	609.91	24.33	17.03
992.12	12	80.81	2929.86	54.13	45.79	185.34	312.9	34.89	704.66	401.36	104.53	45.92		992.12	12	100.39	95.4	9.77	8.52	115.04	896.3	85.67	104.3	521.39	14.65	14.71
840.25	10	38.16	231.38	15.21	11.93	66.82	653.53	20.98	186.72	488.59	28.66	17.18		840.25	10	103.6	388.09	19.7	15.47	136.89	93.36	73.85	373.44	415.3	33.29	29.76
942.82	11	55.81	211.5	14.54	12.18	79.51	456.16	30.7	942.82	470	23.7	25.11		942.82	11	137.3	261.97	16.19	12.27	173.93	0	116.24	942.82	457.78	36.64	21.05
784.24	9	23.23	48.31	6.95	5.68	33.37	490.15	15.94	196.06	434.28	10.14	7.29		784.24	9	230.31	426.28	20.65	15.96	253.5	392.12	197.6	0	404.54	23.19	32.71
563.05	7	28.5	18.01	4.24	3.16	36.12	0	23.75	469.21	261.03	7.62	4.75		563.05	7	228.23	999.43	31.61	23.27	249.21	375.37	161.99	0	299.04	20.98	66.24
563.05	7	22.82	24.46	4.95	3.97	30.09	93.84	17.79	281.53	255.89	7.27	5.03		563.05	7	199.3	1832.28	42.81	32.86	232.05	375.37	117.42	0	313.39	32.75	81.88
774.58	9	25.33	169.3	13.01	9.7	54.68	0	16.71	387.29	297.18	29.35	8.62		774.58	9	214.06	594.89	24.39	17.3	236.05	290.47	155.54	0	400.43	21.98	58.53
915.72	11	26.8	94.53	9.72	7.39	46.13	824.15	18.27	0	529.1	19.33	8.52		915.72	11	199.94	1547.49	39.34	33.69	236.37	457.86	130.16	915.72	427.06	36.44	69.77
712.77	8	69.85	1428.13	37.79	31.14	133.17	0	40.79	407.3	256.57	63.32	29.06		712.77	8	249.87	16.69	4.09	2.9	254.24	407.3	241.19	712.77	355.49	4.37	8.69
1240	15	61.38	1399.27	37.41	29.4	133.72	265.23	21.94	1150	454.73	72.34	39.44		1240	15	214.51	854.21	29.23	27.07	251.34	0	179.34	707.29	575.47	36.83	35.18
1380	16	59.25	544.34	23.33	18.61	103.56	552.25	27.63	1380	597.14	44.3	31.63		1380	16	156.65	2336.51	48.34	38.67	245.21	0	87.05	552.25	668.8	88.56	69.6
1240	15	32.9	60.33	7.77	6.36	48.13	0	21.47	1240	582.58	15.23	11.44		1240	15	188.49	1556.19	39.45	29.56	239.82	976.54	98.21	0	668.22	51.33	90.28
937.53	11	27.49	123.6	11.12	9.1	49.16	656.27	15.95	281.26	497.54	21.67	11.54		937.53	11	193.45	1070.99	32.73	24.05	228.83	375.01	122.59	937.53	439.49	35.38	70.86
846.92	10	32.18	14.92	3.86	3.26	37.87	658.72	27.12	752.82	424.27	5.69	5.06		846.92	10	207.2	1266.89	35.59	29.28	251.3	564.62	155.05	94.1	459.46	44.1	52.15
1110	13	45.88	550.38	23.46	19.94	87.65	277.63	22.74	832.89	465.64	41.77	23.13		1110	13	147.53	1075.65	32.8	28.12	205.43	0	104.83	832.89	491.16	57.89	42.71
1380	16	55.05	459.24	21.43	17.7	88.53	92.04	22.86	736.34	677.58	33.48	32.19		1380	16	214.15	1805.52	42.49	29.01	250.98	736.34	85.7	1380	658.13	36.83	128.44
546.63	6	54.2	93.59	9.67	7.68	69.99	109.33	45.06	437.3	249.41	15.78	9.14		546.63	6	208.14	662.55	25.74	17	226.85	327.98	157.22	546.63	258.17	18.7	50.93
580.38	7	32.68	119.72	10.94	8.61	48.77	580.38	17.88	0	347.34	16.09	14.8		580.38	7	218.87	55.56	7.45	5.87	228.6	483.65	210.33	193.46	291.56	9.74	8.53
970.76	11	30.73	131.08	11.45	10.06	45	97.08	15.6	291.23	474.35	14.26	15.13		970.76	11	226.95	821.38	28.66	20.41	252.98	388.3	154.64	970.76	458.95	26.03	72.31
1400	17	29.63	111.85	10.58	7.66	55.18	0	18.22	457.48	609.84	25.55	11.41		1400	17	197.27	643.59	25.37	20.8	230.82	274.49	142.39	1400	648.92	33.55	54.88
1010	12	44.68	570.71	23.89	16.91	105.81	0	24.94	366.98	395.32	61.13	19.74		1010	12	195.62	1931.57	43.95	37.2	245.81	275.23	122.05	1010	444.38	50.19	73.58
1380	16	43.14	342.43	18.5	13.88	82.05	632.65	23.24	1000	690.41	38.91	19.9		1380	16	222.08	1425.83	37.76	28.99	252.81	632.65	124.24	1380	668.13	30.74	97.83
856.23	10	55.8	1549.89	39.37	32.75	120.99	380.55	15.46	856.23	348.79	65.19	40.34		856.23	10	188.03	1244.09	35.27	31.55	233.39	0	137.24	856.23	381	45.37	50.79
996.15	12	33.6	355.42	18.85	14.9	70.18	633.91	12.34	996.15	515.87	36.58	21.26		996.15	12	131.36	909.73	30.16	23.36	193.12	0	104.56	905.59	439.69	61.76	26.8
1020	12	31.09	149.15	12.21	10.85	48.28	278.22	16.74	1020	401.8	17.19	14.35		1020	12	172.42	1316.45	36.28	31.22	222.26	649.17	121.35	1020	524.6	49.84	51.07
837.04	10	25.68	116.45	10.79	7.26	52.51	837.04	15.87	0	505.63	26.83	9.81		837.04	10	182.29	1692.43	41.14	33.22	222.6	372.02	102.71	837.04	370.79	40.31	79.58
1630	19	44.23	293.05	17.12	14.31	79.67	1450	22.82	90.51	926.46	35.44	21.41		1630	19	134.54	2209.04	47	40.94	220.89	452.56	76.98	0	728.43	86.35	57.56
1050	12	48.17	414.81	20.37	17.84	76.49	380.85	21.66	952.13	458.55	28.33	26.51		1050	12	209.72	1712.33	41.38	32.45	249.34	285.64	118.03	0	515.89	39.62	91.69
845.05	10	20.55	35.28	5.94	4.15	34	375.58	14.32	93.89	428.78	13.44	6.24		845.05	10	230.85	98.41	9.92	6.95	240.03	563.37	207.59	0	424.69	9.18	23.26
810.58	10	19.49	34.46	5.87	4.91	28.48	180.13	13.15	630.45	354.22	9	6.34		810.58	10	219.18	922.69	30.38	24.83	253.59	270.19	176.42	810.58	393.66	34.41	42.76
911.82	11	16.55	10.2	3.19	2.42	21.96	911.82	11.21	273.55	489.03	5.41	5.35		911.82	11	210.91	1484.03	38.52	28.26	246.28	820.64	118.74	0	500.29	35.37	92.17
1090	13	19.12	52.75	7.26	6.18	28.15	1090	7.34	0	662.77	9.03	11.78		1090	13	223.11	544.02	23.32	19.07	252.5	996.82	175.21	0	576.48	29.39	47.9
CTL distal
Length	Pixel Count	Mean Value	Variance	Standard Deviation (RMS)	Average Deviation	Max Amplitude	Max Position	Min Amplitude	Min Position	Center Of Mass Pos.	Maximum Peak	Maximum Valley	CHANNEL 2 Calbindin	Length	Pixel Count	Mean Value	Variance	Standard Deviation (RMS)	Average Deviation	Max Amplitude	Max Position	Min Amplitude	Min Position	Center Of Mass Pos.	Maximum Peak	Maximum Valley
1070	12	17.11	65.77	8.11	6.83	30.6	774.58	7.86	1070	616.25	13.49	9.25		1070	12	133.03	1555.79	39.44	32.63	193.96	580.94	66.58	1070	517.85	60.93	66.45
949.78	11	19.16	60.96	7.81	6.48	33.1	664.85	11.52	189.96	506.6	13.94	7.64		949.78	11	146.92	1546.51	39.33	31.52	212.01	474.89	86.25	949.78	459.38	65.09	60.67
562.88	7	17.23	27.44	5.24	4	25.12	281.44	10.82	0	300.85	7.89	6.41		562.88	7	103.28	394.68	19.87	12.71	137.73	0	71.38	562.88	256.65	34.45	31.9
1130	13	8.2	8.44	2.9	1.74	17.12	0	5.85	580.16	492.92	8.92	2.35		1130	13	79.05	390.46	19.76	15.3	110.77	790.82	47.08	483.47	579.25	31.73	31.97
1290	15	9.81	5.66	2.38	1.79	15.4	1290	6.2	991.27	638.28	5.59	3.61		1290	15	103.31	570.45	23.88	19.23	149.95	0	69.17	391.68	597.1	46.65	34.13
942.8	11	12.85	12.53	3.54	2.61	20.7	848.52	8.94	188.56	518.78	7.85	3.91		942.8	11	113.97	179.31	13.39	10.22	142.14	0	92.76	942.8	453.7	28.17	21.21
1000	12	24.12	31.31	5.6	4.51	32.96	1000	16.25	364.32	539.2	8.84	7.87		1000	12	123.24	669.68	25.88	22.25	163.62	364.32	85.4	0	491.59	40.38	37.84
1260	15	14.67	11.9	3.45	2.93	20.33	271.21	10.52	452.02	551.35	5.66	4.15		1260	15	122.62	804.88	28.37	21.81	165.25	90.4	52.13	1260	546.69	42.63	70.49
625.42	7	33.94	85.3	9.24	6.31	46.83	625.42	16.87	0	357.78	12.89	17.07		625.42	7	143	998.43	31.6	23.26	172.51	208.47	81.19	625.42	282.95	29.51	61.81
1010	12	22.46	38.76	6.23	5.04	29.9	421.96	12.71	1010	448.04	7.44	9.75		1010	12	104.91	953.5	30.88	22.88	147.82	210.98	40.17	1010	445.91	42.91	64.74
1160	14	37.15	397.33	19.93	15.84	76.1	950.69	16.34	183.21	701.23	38.95	20.82		1160	14	96.23	638.03	25.26	20.58	138.57	847.54	45.3	1160	542.81	42.34	50.93
826.19	10	33.07	393.35	19.83	17.3	68.63	403.38	13.07	0	420.03	35.56	20.01		826.19	10	119.04	452.66	21.28	15.94	157.5	611.55	85.66	826.19	420.25	38.46	33.38
780.49	10	25.17	315.24	17.76	14.64	57.08	683.79	7.75	0	533.56	31.91	17.42		780.49	10	83.51	673.05	25.94	21.13	132.84	0	56.05	393.69	339.27	49.33	27.46
516.21	6	18.48	31.99	5.66	4.16	28.86	516.21	14.16	206.48	296.53	10.38	4.33		516.21	6	125.93	2785.33	52.78	44	183.88	103.24	49.67	516.21	192.92	57.96	76.26
1110	13	12.29	5.91	2.43	1.88	16.91	111.93	8.94	1110	526.89	4.63	3.35		1110	13	84.92	1012.38	31.82	24.14	154.25	0	52.05	447.73	490.64	69.32	32.87
1040	12	13.37	73.99	8.6	7.38	30.88	109.85	6.33	684.21	373.39	17.51	7.04		1040	12	92.21	366.8	19.15	15.85	120.07	0	61.99	219.7	561.46	27.86	30.22
337.52	4	11.53	2.01	1.42	1.02	13.26	0	9.86	337.52	157.14	1.73	1.67		337.52	4	94.3	936.38	30.6	21.37	137.04	0	65.6	337.52	135.16	42.74	28.7
926.58	11	13.37	23.34	4.83	3.6	24.4	821.05	8.87	508.32	508.59	11.03	4.49		926.58	11	113.39	1518.4	38.97	27.12	186.66	0	56.84	926.58	403.4	73.27	56.55
897.88	10	7.61	2.22	1.49	1.12	9.99	780.75	5.47	322	469.48	2.38	2.15		897.88	10	125.34	1601	40.01	32.98	167.35	0	53.48	897.88	360.4	42	71.86
1050	12	21.4	25.01	5	3.74	30.28	751.02	11.59	1050	513.61	8.89	9.81		1050	12	124.28	1177.56	34.32	25.22	159.36	375.51	35.61	1050	438.41	35.09	88.66
1520	18	12.66	30.65	5.54	4.09	27.17	98.15	6.81	876.47	678.67	14.51	5.86		1520	18	117.15	366.35	19.14	14.56	149.72	785.2	81.81	1520	745.7	32.57	35.34
782.4	9	16.33	11.84	3.44	2.92	20.82	684.6	10.7	0	422.78	4.49	5.63		782.4	9	133.95	964	31.05	23.24	174.94	97.8	77.17	782.4	345.31	40.99	56.78
760.85	9	27.42	232.17	15.24	12.14	54.98	285.32	11.65	760.85	302.93	27.56	15.77		760.85	9	90.08	519.42	22.79	14.76	130.6	0	47.9	760.85	326.33	40.52	42.18
705.21	8	20.79	71.36	8.45	5.32	41.31	705.21	16.48	297.48	422.61	20.52	4.31		705.21	8	167.06	268.13	16.37	10.63	178.13	399.42	129.48	705.21	361.11	11.07	37.58
997.41	11	24.29	112.3	10.6	8.65	41.13	532.52	10.58	106.5	547.02	16.84	13.71		997.41	11	143.17	1148.96	33.9	26.5	192.64	532.52	89.03	997.41	480.61	49.48	54.13
845.19	10	40.03	901.92	30.03	26.11	82.75	704.47	8.74	187.91	549.29	42.72	31.29		845.19	10	153.87	847.66	29.11	22.91	178.93	375.83	90.58	845.19	399.54	25.06	63.29
1130	14	17.74	24.18	4.92	3.81	25.14	1040	9.5	574.91	590.88	7.41	8.24		1130	14	123.5	698.72	26.43	21.01	172.57	479.09	78.29	1130	544.52	49.07	45.21
827.94	10	22.31	53.46	7.31	6.46	31.44	459.97	12.18	91.99	447.63	9.13	10.12		827.94	10	123.74	1219.08	34.92	26.84	188.51	0	73.33	827.94	344.8	64.77	50.42
1020	12	13.44	25.13	5.01	4.15	21.36	740.79	7.81	277.8	528.14	7.93	5.63		1020	12	116.24	174.56	13.21	9.86	130.31	185.2	89.86	1020	486.19	14.07	26.37
779.15	9	23.92	34.08	5.84	4.57	33.65	0	15.48	569.64	394.33	9.73	8.44		779.15	9	148.88	1481.46	38.49	29.84	188.4	464.88	75.4	779.15	378.29	39.53	73.47
1040	12	19.03	64.13	8.01	6.89	27.83	189.64	8.3	853.38	406.74	8.8	10.73		1040	12	128.72	810.88	28.48	20.11	160.25	284.46	56.6	1040	465.22	31.53	72.12
756.34	9	26.91	61.68	7.85	7.11	36.2	661.8	16.72	378.17	399.65	9.29	10.19		756.34	9	134.01	887.52	29.79	25.78	172.7	189.09	91.8	756.34	330.93	38.69	42.21
951.84	11	19.82	18.91	4.35	3.31	25.96	666.29	11.51	285.55	502.67	6.14	8.31		951.84	11	101.8	1418.85	37.67	30.03	159.56	0	41.87	951.84	381.01	57.77	59.93
752.13	9	44.6	635.11	25.2	19.46	88.11	752.13	18.34	282.05	475.25	43.51	26.26		752.13	9	116.61	378.81	19.46	13.88	136.2	282.05	73.55	752.13	351.59	19.59	43.06
841.99	10	20.97	140.95	11.87	9.79	42.16	748.44	10.52	280.66	541.51	21.19	10.45		841.99	10	112.54	684.68	26.17	21.6	148.67	374.22	68.11	841.99	375.9	36.13	44.42
724.31	8	14.18	48.77	6.98	5.87	23.64	206.95	6.79	517.37	268.94	9.46	7.39		724.31	8	149.71	465.31	21.57	14.23	172.95	0	101.78	724.31	338.85	23.24	47.93
797.25	9	23.59	29.19	5.4	4.62	30.27	697.6	16.79	298.97	404.85	6.68	6.8		797.25	9	140.01	1849.79	43.01	32.87	179.39	298.97	52.1	797.25	352.5	39.38	87.91
828.83	10	20.42	137.53	11.73	9.88	38.54	276.28	7.69	644.64	308.84	18.12	12.73		828.83	10	133.51	1357.32	36.84	29.53	196.86	0	85.2	828.83	345.85	63.35	48.32
926.68	11	19.06	94.41	9.72	7.93	36.73	100.85	9.86	609.84	363.7	17.68	9.19		926.68	11	163.23	2176.06	46.65	39.75	229.18	201.69	103.58	926.68	393.03	65.95	59.66
840.54	10	50.54	634.04	25.18	21.22	92.41	466.97	25.34	0	429.55	41.87	25.2		840.54	10	130.44	671.26	25.91	23.17	160.39	0	92.57	840.54	371.99	29.95	37.87
886.91	10	35.28	337.97	18.38	14.78	63.94	581.47	13.67	0	525.49	28.66	21.61		886.91	10	91.3	249.43	15.79	10.79	129.2	0	74.42	479.66	430.89	37.9	16.88
1110	13	16.02	20.91	4.57	3.77	24.07	464.79	10.98	650.7	485.3	8.05	5.04		1110	13	156.65	1408.21	37.53	27.83	195.51	371.83	66.39	1110	484.05	38.85	90.26
1110	13	27.37	263.81	16.24	12.95	60.26	607.4	10.94	1010	540.43	32.89	16.43		1110	13	126.8	1153.99	33.97	20.88	168.89	0	33.84	1110	479.75	42.08	92.96
450.99	5	71.33	4103.99	64.06	54.73	155.36	0	15.19	450.99	104.59	84.03	56.14		450.99	5	128.15	4285.49	65.46	49.73	211.36	0	41.63	450.99	152.83	83.21	86.52
455.85	5	22.67	145.63	12.07	9.72	41.38	0	13.2	341.89	162.15	18.71	9.47		455.85	5	116.41	491.61	22.17	17.67	136.19	113.96	82.25	455.85	203.05	19.78	34.16
614.77	7	10.21	33.52	5.79	3.77	22.54	614.77	6	0	397.25	12.33	4.21		614.77	7	112.72	306.77	17.51	14.23	132.78	0	89.65	614.77	288.31	20.06	23.07
1180	14	29.24	328.23	18.12	13.51	72.5	1080	10.53	212.27	766.44	43.26	18.7		1180	14	170.23	3187.34	56.46	47.89	239.23	106.14	70.81	1180	491.73	69	99.42
713.77	8	20.31	45.28	6.73	5.68	29.3	611.8	12.77	203.93	399.45	8.99	7.53		713.77	8	123.58	380.98	19.52	14.16	141.09	101.97	81	713.77	338.01	17.51	42.58
1740	20	14.72	37.31	6.11	4.96	30.66	877.66	7.86	292.55	957.49	15.94	6.86		1740	20	117.54	2873.58	53.61	49.32	201.15	0	40.71	1740	665.83	83.61	76.83
633.19	7	20.14	48.28	6.95	6.24	29.41	0	13.09	527.66	255.66	9.27	7.05		633.19	7	182.95	579.02	24.06	17.58	226.79	527.66	152.46	0	337.11	43.84	30.5
846.92	10	32.1	174.56	13.21	10.94	45.83	457.35	11.81	0	520.44	13.73	20.29		846.92	10	173.3	3336.35	57.76	46.32	227.44	239.97	55.19	846.92	360.86	54.14	118.11
893.82	11	11.35	80.34	8.96	5.84	36.34	893.82	6.44	574.91	567.42	25	4.91		893.82	11	114.35	517.94	22.76	15.66	169	0	80.49	893.82	420.23	54.65	33.86
829.51	10	21.73	23.36	4.83	4.02	30.97	634.89	15.64	829.51	428.54	9.25	6.09		829.51	10	120.59	255.16	15.97	12.24	154.27	0	96.99	829.51	375.93	33.68	23.59
1040	12	52.41	449.13	21.19	17.9	90.96	929.27	26.95	301.62	609.74	38.55	25.46		1040	12	174.62	274.42	16.57	13.5	193.85	0	145.58	929.27	499.76	19.23	29.05
763.42	9	39.12	512.58	22.64	17.73	83.46	381.71	20.02	95.43	395.94	44.33	19.11		763.42	9	149.51	3358.03	57.95	48.6	225.74	477.14	68.75	763.42	399.88	76.23	80.76
753.1	9	43.89	199.62	14.13	11.1	67.62	188.28	27.1	753.1	319.31	23.72	16.8		753.1	9	137.69	2566.64	50.66	44.65	193.11	188.28	72.12	753.1	298.02	55.41	65.58
812.67	9	15.24	16.54	4.07	3.15	22.39	594.61	12.21	251.03	449.36	7.15	3.03		812.67	9	165.41	1888.36	43.46	30.66	204.97	376.55	71.81	812.67	372.02	39.56	93.6
731.03	9	21.94	90.25	9.5	7.87	40.91	274.14	13.85	548.27	329.22	18.97	8.1		731.03	9	91.36	281.03	16.76	12.14	123.98	0	65.05	731.03	348.63	32.62	26.3
973.17	11	21.01	31.94	5.65	4.69	31.75	291.95	13.28	0	498.58	10.75	7.73		973.17	11	127.63	1023.55	31.99	23.36	180.91	0	67.77	973.17	419.97	53.28	59.86
552.8	6	11.67	9.97	3.16	2.02	17.55	0	8.7	331.68	252.41	5.88	2.97		552.8	6	141.9	367.33	19.17	13.55	165.48	221.12	111.21	552.8	268.5	23.58	30.69
552.8	6	25.54	14.32	3.78	3.05	30.25	221.12	19.85	552.8	265.52	4.71	5.69		552.8	6	136.12	1105.68	33.25	25.99	171.18	0	81.07	552.8	236.33	35.06	55.05
792.69	10	25.69	89.08	9.44	7.56	44.1	193.08	15.83	589.43	375.91	18.41	9.86		792.69	10	177.01	508.72	22.55	17.42	219.65	0	147.73	792.69	373.96	42.64	29.28
1390	16	17.29	24.42	4.94	3.62	31.45	1390	12	1280	717.89	14.16	5.3		1390	16	144.82	759.64	27.56	20.7	180.17	569.59	72.84	1390	652.7	35.35	71.98
525.59	6	23.92	120.84	10.99	7.84	42.41	525.59	11.28	0	334.03	18.49	12.64		525.59	6	191.54	726.99	26.96	20.8	219.24	105.12	148.71	525.59	240.78	27.7	42.83
488.47	6	26.81	57.92	7.61	6.84	34.6	488.47	17.87	293.08	249.88	7.79	8.94		488.47	6	186.2	919.23	30.32	25.17	223.56	488.47	152.57	0	268.6	37.36	33.63
531.15	6	23.31	71.38	8.45	6.52	37.73	212.46	16.5	0	256.81	14.41	6.82		531.15	6	172.02	454.01	21.31	14.35	210.94	0	147.52	531.15	247.02	38.92	24.5
712.06	8	9.64	7.3	2.7	1.97	15.65	0	7.82	305.17	310.8	6.01	1.82		712.06	8	112.14	215.97	14.7	12.11	125.41	610.33	84.94	712.06	347.2	13.27	27.2
866.89	10	19.06	37.58	6.13	5.05	29.01	577.92	12.33	288.96	399.98	9.94	6.74		866.89	10	91.33	396.18	19.9	13.4	117.49	481.6	44.02	866.89	402.23	26.16	47.31
641.24	8	38.27	151.42	12.31	9.73	59.83	458.03	22.78	91.61	356.86	21.56	15.49		641.24	8	145.86	342.38	18.5	14.34	163.86	366.43	109.85	641.24	301.15	17.99	36.02
768.42	9	20.77	50.31	7.09	5.85	31.27	384.21	11.08	672.37	340.63	10.51	9.69		768.42	9	169.38	1286.27	35.86	28.36	211.48	0	100.27	768.42	337.22	42.1	768.42
758.67	9	25.58	88.59	9.41	8	36.45	360.53	11.63	758.67	375.07	10.87	13.94		758.67	9	213.6	740.48	27.21	22.7	239.24	659.14	161.64	120.18	413.21	25.64	758.67
1390	16	37.83	228.76	15.12	12.27	60.04	424.95	8.43	1390	601.27	22.21	29.4		1390	16	198.03	3054.58	55.27	49.05	254.88	0	113.3	1390	592.67	56.85	1390
1060	13	38.46	128.34	11.33	9.59	58.72	298.84	21.77	592.04	506.81	20.26	16.69		1060	13	226.6	1528.92	39.1	31.47	255	298.84	137.06	1060	489.55	28.4	1060
400.12	5	33.02	105.7	10.28	7.57	44.79	200.06	18.03	400.12	174.88	11.78	14.99		400.12	5	181.62	422.43	20.55	16.45	206.61	100.03	158.82	400.12	186.88	24.98	400.12
681.5	8	20.83	109.17	10.45	8.92	34.04	681.5	6.15	0	438.32	13.21	14.69		681.5	8	232.36	830.04	28.81	21.34	249.71	194.72	168.3	681.5	320.67	17.34	681.5
792.79	9	17.2	117.19	10.83	7.28	44.4	792.79	10.52	495.49	491.46	27.2	6.68		792.79	9	110.73	570.79	23.89	18.85	153.26	0	84.52	198.2	380.11	42.53	792.79
703.82	8	17.26	34.17	5.85	5.09	25.02	703.82	10.44	201.09	399.65	7.76	6.82		703.82	8	215.54	362.15	19.03	16.01	236.7	402.18	188.18	703.82	352.53	21.16	703.82
623.19	7	14.99	52.79	7.27	6.23	25.06	519.32	8.07	0	389.42	10.07	6.91		623.19	7	218.66	275.2	16.59	14.39	236.79	415.46	199.1	623.19	315.56	18.13	623.19
1410	17	16.59	23.12	4.81	4.04	24.56	353.38	8.78	1060	633.2	7.96	7.81		1410	17	180.54	478.63	21.88	15.4	212.44	0	122.62	1410	666.69	31.9	1410
758.04	9	25.4	49.15	7.01	5.12	37.26	0	17.1	663.28	319.68	11.86	8.3		768.42	9	169.38	1286.27	35.86	28.36	211.48	0	100.27	768.42	337.22	42.1	768.42
806.66	9	50.07	293.09	17.12	13.82	80.62	504.16	32.72	0	421.12	30.55	17.35		758.67	9	213.6	740.48	27.21	22.7	239.24	659.14	161.64	120.18	413.21	25.64	758.67
629.51	7	28.21	16.87	4.11	3.17	34.72	0	22.65	314.76	299.49	6.51	5.56		1390	16	198.03	3054.58	55.27	49.05	254.88	0	113.3	1390	592.67	56.85	1390
468.55	5	14.64	18.85	4.34	3.01	21.59	0	9.84	234.28	204.77	6.95	4.79		1060	13	226.6	1528.92	39.1	31.47	255	298.84	137.06	1060	489.55	28.4	1060
704.38	8	27.82	118.67	10.89	9.05	41.9	100.63	15.07	704.38	269.71	14.09	12.74		400.12	5	181.62	422.43	20.55	16.45	206.61	100.03	158.82	400.12	186.88	24.98	400.12
1010	12	21.16	123.53	11.11	9.22	41.79	921.01	9.89	114.57	655.04	20.62	11.28		681.5	8	232.36	830.04	28.81	21.34	249.71	194.72	168.3	681.5	320.67	17.34	681.5
837.04	10	22.82	85.22	9.23	7.99	37.77	744.04	11.71	93	513.72	14.96	11.11		792.79	9	110.73	570.79	23.89	18.85	153.26	0	84.52	198.2	380.11	42.53	792.79
635.15	7	14.06	74.73	8.64	6.09	32.03	0	7.16	635.15	213.55	17.98	6.9		703.82	8	215.54	362.15	19.03	16.01	236.7	402.18	188.18	703.82	352.53	21.16	703.82
760.65	9	9.75	26.97	5.19	3.44	22.9	0	6.58	760.65	294.68	13.14	3.17		623.19	7	218.66	275.2	16.59	14.39	236.79	415.46	199.1	623.19	315.56	18.13	623.19
577.65	7	30.86	140.39	11.85	9.56	46.64	288.82	17.53	577.65	296.35	15.77	13.33		1410	17	180.54	478.63	21.88	15.4	212.44	0	122.62	1410	666.69	31.9	1410
939.64	11	30.56	176.08	13.27	10.39	52.19	469.82	12.65	939.64	467.88	21.63	17.91		768.42	9	169.38	1286.27	35.86	28.36	211.48	0	100.27	768.42	337.22	42.1	768.42
831.34	10	14.92	5.82	2.41	1.85	18.54	0	11	831.34	390	3.62	3.92		758.67	9	213.6	740.48	27.21	22.7	239.24	659.14	161.64	120.18	413.21	25.64	758.67
836.09	10	34.57	119.55	10.93	8.83	45.54	185.8	15.15	836.09	353.18	10.97	19.42		1390	16	198.03	3054.58	55.27	49.05	254.88	0	113.3	1390	592.67	56.85	1390
648.12	8	16.76	14.78	3.85	3.15	22.28	92.59	11.38	648.12	285.44	5.52	5.38		1060	13	226.6	1528.92	39.1	31.47	255	298.84	137.06	1060	489.55	28.4	1060
695.32	8	36.24	165.37	12.86	10.27	59.3	0	24.67	397.33	285.86	23.06	11.56		400.12	5	181.62	422.43	20.55	16.45	206.61	100.03	158.82	400.12	186.88	24.98	400.12
810.58	10	38.28	99.59	9.98	8.07	48.3	450.32	20.48	810.58	355.49	10.03	17.8		681.5	8	232.36	830.04	28.81	21.34	249.71	194.72	168.3	681.5	320.67	17.34	681.5
692.47	8	27.72	32.15	5.67	3.93	39.46	494.62	21.19	692.47	350.9	11.75	6.53		792.79	9	110.73	570.79	23.89	18.85	153.26	0	84.52	198.2	380.11	42.53	792.79
907.9	11	21.88	46.02	6.78	4.96	36.41	453.95	12.09	0	478.01	14.53	9.79		703.82	8	215.54	362.15	19.03	16.01	236.7	402.18	188.18	703.82	352.53	21.16	703.82
977.27	11	29.3	84.61	9.2	6.93	51.14	0	19.57	684.09	413.17	21.84	9.73		623.19	7	218.66	275.2	16.59	14.39	236.79	415.46	199.1	623.19	315.56	18.13	623.19
743.25	9	30.7	253.49	15.92	13.38	53.32	278.72	12.58	743.25	295.69	22.62	18.12		1410	17	180.54	478.63	21.88	15.4	212.44	0	122.62	1410	666.69	31.9	1410
1050	12	22.53	138.24	11.76	9.89	43.08	0	8.27	951.53	381.79	20.55	14.26		768.42	9	169.38	1286.27	35.86	28.36	211.48	0	100.27	768.42	337.22	42.1	768.42
1280	15	28.3	36.48	6.04	4.68	38.28	1140	16.47	867.71	623.23	9.98	11.83		1280	15	99.24	394.98	19.87	15.13	147.43	0	79.13	735.03	576.74	48.19	20.12
566.34	7	14.92	19.84	4.45	3.9	20.4	377.56	8.6	0	304.93	5.48	6.32		566.34	7	136.5	526.68	22.95	19.15	164.84	283.17	104.61	0	295.21	28.33	31.89
707.93	8	23.72	111.64	10.57	8.8	39.82	606.79	11.74	0	445.35	16.11	11.97		707.93	8	115.54	335.42	18.31	14.14	140.01	505.66	89.06	707.93	362.8	24.47	26.47
641.24	8	17.92	41.1	6.41	5.27	26.97	641.24	9.45	366.43	313.41	9.05	8.47		641.24	8	131.48	158.47	12.59	8.84	146.24	458.03	106.38	641.24	314.41	14.76	25.1
986.47	12	34.11	676.62	26.01	19.15	89.85	283.17	6.14	986.47	414.96	55.74	27.97		986.47	12	122.45	1609.42	40.12	34.68	189.62	188.78	66.56	986.47	402.2	67.17	55.89
1230	15	18.52	132.61	11.52	9.86	36.2	480.51	6.9	1230	516.18	17.68	11.62		1230	15	129.54	739.42	27.19	20.15	163.91	691.27	55.05	1230	606.24	34.37	74.49
607.17	7	12.29	2.02	1.42	0.97	14.74	202.39	10.52	404.78	306.42	2.45	1.77		607.17	7	102.75	882.09	29.7	22	134.6	202.39	52.33	607.17	267.47	31.85	50.42
1060	13	11.14	9.27	3.04	2.54	16.48	227.48	7.37	599.38	515.57	5.34	3.77		1060	13	115.93	208.03	14.42	11.1	145.98	0	95.15	692.35	497.93	30.06	20.78
931.06	11	48.87	524.82	22.91	19.58	89.57	651.74	20.41	0	503.98	40.7	28.46		931.06	11	100.19	122.21	11.06	9.11	114.04	651.74	82.02	186.21	476.72	13.85	18.17
1340	16	159.42	3538.31	59.48	50.13	241.88	181.37	50.2	1340	556.93	82.47	109.22		1340	16	87.94	241.99	15.56	12.6	112.44	0	62.91	544.11	657.08	24.49	25.03
951.07	11	23.94	459.84	21.44	17.42	69.99	475.53	6.87	951.07	461.81	46.05	17.07		951.07	11	104.2	955.73	30.91	26.53	148.56	0	69.89	570.64	401.46	44.36	34.31
877.76	10	65.12	2635.44	51.34	41.18	164.48	877.76	22.18	113.83	624.04	99.36	42.94		877.76	10	147.13	521.4	22.83	18.21	185.01	0	118.54	455.31	446.74	37.88	28.59
407.72	5	37.26	44.88	6.7	5.45	45.01	203.86	28.98	0	216.28	7.75	8.28		407.72	5	119.12	1134.07	33.68	26.42	170.62	0	90.44	305.79	169.46	51.5	28.68
877.82	10	28.76	245.91	15.68	12.75	57.76	390.14	10.58	0	431.99	29	18.18		877.82	10	114.43	509.59	22.57	16.13	146.77	0	65.65	877.82	400.69	32.34	48.78
874.27	10	20.28	8.94	2.99	2.44	24.48	172.7	16.63	874.27	391.89	4.2	3.65		874.27	10	121.65	310.75	17.63	13.91	156.83	763.62	100.79	0	453.21	35.17	20.87
863.58	10	23.41	355.68	18.86	14.45	62.84	863.58	10.51	101.93	588.98	39.43	12.9		863.58	10	110.08	542.09	23.28	13.92	157.85	0	65.49	863.58	377.11	47.78	44.59
713.18	8	56.04	15.7	3.96	3.44	59.99	218.06	51.37	436.11	352.02	3.95	4.67		713.18	8	178.15	830.31	28.82	21.64	202.17	109.03	118.25	713.18	324.92	24.02	59.9
566.34	7	19.68	36.8	6.07	5.01	27.87	471.95	11.4	0	332.8	8.19	8.28		566.34	7	158.97	765.4	27.67	18.94	194.09	0	106.16	566.34	257.51	35.13	52.81
442.24	5	9.35	4.14	2.03	1.76	11.74	110.56	7.47	221.12	196.46	2.38	1.88		442.24	5	205.34	1574.6	39.68	31.63	245.31	0	147.03	442.24	194.83	39.97	58.31
821.18	9	42.7	187.72	13.7	11.6	59.23	283.17	24.33	821.18	367.52	16.53	18.36		821.18	9	136.99	1375.43	37.09	31.58	190.99	141.58	87.07	821.18	352.67	54	49.92
625.81	7	14.75	17.44	4.18	3.6	19.59	104.3	9.43	521.51	264.8	4.84	5.32		625.81	7	79.58	307.2	17.53	12.36	111.93	0	59.23	417.21	289.17	32.35	20.35
1190	14	11.86	9.62	3.1	2.13	18.54	154.78	8.56	1190	543.87	6.68	3.3		1190	14	127.25	2808.55	53	42.1	233.44	0	78.29	481.11	500.35	106.19	48.95
1140	13	23.78	199.87	14.14	10.08	59	1140	12.72	530.68	717.61	35.22	11.06		1140	13	106.18	983.34	31.36	22.53	169.76	0	54.87	1140	486.57	63.58	51.31
926.06	11	12.25	8.19	2.86	2.27	18.27	555.64	8.71	185.21	478.86	6.02	3.54		926.06	11	140.29	823.19	28.69	21.28	192.58	463.03	97.07	92.61	489.47	52.29	43.22
848.39	10	10.16	7.76	2.79	2.2	15.34	0	7.37	675.69	389.57	5.18	2.78		848.39	10	135.16	604.47	24.59	20.51	183.75	0	107.41	848.39	379.26	48.59	27.74
1110	14	15	35.6	5.97	4.73	26.12	101.63	6.56	1110	472.67	11.12	8.44		1110	14	137.85	2242.56	47.36	42.03	214.09	0	71.5	1110	460.07	76.24	66.34
685.47	8	12.51	19.71	4.44	3.29	20.54	0	6.87	685.47	283.37	8.02	5.64		685.47	8	198.36	767.98	27.71	19.86	225.6	293.77	141.21	685.47	323.14	27.24	57.14
765.42	9	20.07	27.05	5.2	3.73	28.61	0	12.21	537.49	325.68	8.54	7.86		765.42	9	112.79	558.18	23.63	18.51	144.72	309.57	74.14	765.42	349.43	31.93	38.65
999.93	12	12.07	3.17	1.78	1.53	14.56	454.52	9.44	272.71	517.41	2.49	2.63		999.93	12	70.34	277.32	16.65	13.76	101.14	818.13	47.22	999.93	508.93	30.8	23.12
773.6	9	19.38	43.49	6.6	5.88	27.49	290.1	10.43	773.6	319.99	8.11	8.95		773.6	9	88.61	878.05	29.63	26.82	133.81	580.2	57.64	193.4	427.87	45.2	30.97
Mn2+ proximal
Length	Pixel Count	Mean Value	Variance	Standard Deviation (RMS)	Average Deviation	Max Amplitude	Max Position	Min Amplitude	Min Position	Center Of Mass Pos.	Maximum Peak	Maximum Valley	CHANNEL 2 Calbindin	Length	Pixel Count	Mean Value	Variance	Standard Deviation (RMS)	Average Deviation	Max Amplitude	Max Position	Min Amplitude	Min Position	Center Of Mass Pos.	Maximum Peak	Maximum Valley
755.42	9	25.45	33.86	5.82	4.27	35.11	0	15.87	377.71	355.61	9.66	9.58		755.42	9	102.27	6019.89	77.59	63.42	223.27	0	18.76	755.42	209.59	121	83.5
1550	18	29	98.2	9.91	7.9	42.62	1010	9.77	1550	712.11	13.62	19.22		1550	18	142.9	1594.55	39.93	32.53	189.31	365.83	51.45	1550	660.69	46.41	91.45
591.88	7	15.38	15.84	3.98	3.43	19.7	98.65	10.53	591.88	251.84	4.31	4.86		591.88	7	173.86	471	21.7	15.71	211.69	0	145.06	591.88	274.25	37.83	28.8
609.04	7	16.83	24.52	4.95	4.3	21.92	101.51	10.24	609.04	255.38	5.09	6.58		609.04	7	122.98	3210.71	56.66	47.64	188.32	0	52.69	609.04	219.43	65.34	70.29
620	7	17.02	3.56	1.89	1.52	19.83	310	14.73	206.67	320.4	2.81	2.29		620	7	108.11	4369.3	66.1	55.19	191.38	0	28.26	620	194.32	83.27	79.85
606.43	7	24.74	120.37	10.97	9.55	37.41	505.36	10.7	0	378.96	12.67	14.04		606.43	7	80.85	1247.15	35.32	29.66	138.89	0	49.32	606.43	227.64	58.05	31.53
546.63	6	20.06	10.99	3.31	2.17	23.77	437.3	13.89	109.33	289.24	3.71	6.17		546.63	6	53.85	514.35	22.68	17.49	92.73	0	30.88	546.63	205.47	38.88	22.97
919.18	11	22.22	119.59	10.94	8.24	44.2	827.26	9.95	367.67	528.62	21.98	12.27		919.18	11	125.31	469.69	21.67	15.16	174.03	919.18	96.47	0	489.5	48.72	28.84
451.32	5	19.7	15.02	3.88	3.03	24.75	225.66	15.89	0	222.94	5.05	3.81		451.32	5	125.54	1807.82	42.52	32.6	166.64	0	58.29	451.32	180.55	41.1	67.25
464.31	5	26.94	41.56	6.45	5.5	33.21	348.23	18.66	0	263.98	6.27	8.28		464.31	5	85.57	1280.58	35.79	26.79	133.99	0	41.87	464.31	170.95	48.42	43.7
736.83	9	12.73	6.84	2.61	2.1	17.17	184.21	9.8	552.62	343.64	4.44	2.93		736.83	9	113.54	2237.03	47.3	38.82	165.85	0	33.61	736.83	278.22	52.3	79.93
1090	13	19.61	40.55	6.37	5.02	29.83	195.88	10.93	987.88	464.6	10.22	8.68		1090	13	92.57	1091.62	33.04	22.7	173.72	0	56.52	391.75	497.91	81.15	36.05
1130	13	28.46	303.91	17.43	14.67	59.4	756.58	8.27	94.57	716.13	30.94	20.19		1130	13	147.45	5051.43	71.07	61.07	247.43	945.73	56.79	378.29	673.26	99.98	90.65
669.18	8	27.24	139.84	11.83	10.07	42.83	477.99	10.63	0	413.22	15.59	16.61		669.18	8	104.29	512.12	22.63	18.32	134.86	477.99	74.44	95.6	355.92	30.57	29.86
760.12	9	18.68	13.18	3.63	2.63	24	95.02	13.89	760.12	344.49	5.32	4.8		760.12	9	111.45	110.61	10.52	8.59	127.14	95.02	98.14	0	373.5	15.69	13.3
932.2	10	19.75	246.73	15.71	11.06	58.92	932.2	9.66	319.13	613.63	39.17	10.1		932.2	10	99.24	155.79	12.48	9.73	118.72	0	85.07	212.76	461.03	19.48	14.18
1040	12	15.48	1.26	1.12	0.96	17.31	189.39	14.08	0	512.31	1.83	1.4		1040	12	78.79	220.55	14.85	12.64	101.03	757.56	51.38	0	568.36	22.23	27.41
641.98	8	19.42	18.67	4.32	3.45	25.64	183.42	12.55	366.85	295.11	6.23	6.86		641.98	8	131.94	321.95	17.94	12.17	150.54	641.98	92.14	0	340.28	18.6	39.8
1170	13	14.4	17.36	4.17	3.28	23.78	1170	10.13	451.32	647.02	9.38	4.27		1170	13	31.2	174.26	13.2	8.2	70.89	1170	19.14	570.03	653.12	39.69	12.07
607.73	7	10.81	3.61	1.9	1.38	14.69	405.16	9.45	101.29	303.65	3.89	1.35		607.73	7	60.63	766.4	27.68	22.53	98.27	0	23.7	607.73	218.48	37.64	36.93
617.44	7	15.06	11.48	3.39	2.58	20.53	411.62	11.26	0	327.03	5.47	3.8		617.44	7	83.87	561.83	23.7	18.3	113	617.44	47.84	0	361.85	29.13	36.03
519.11	6	14.06	15.02	3.88	3.24	19.26	519.11	10.79	311.47	296.08	5.2	3.27		519.11	6	66.21	803.86	28.35	23.69	103.61	519.11	29.67	0	328.5	37.4	36.54
1530	18	22.16	66.68	8.17	7.04	35.55	1260	11.24	793.29	816.83	13.38	10.93		1530	18	145.43	2897.29	53.83	44.95	241.58	0	77.4	885.67	688.12	96.15	68.03
1140	14	28.02	27.18	5.21	4.09	37.02	459	20.48	1140	533.95	9	7.54		1140	14	109.67	442.22	21.03	14.74	137.33	459	56.65	1140	524.86	27.66	53.02
517.58	6	22.74	7.25	2.69	2.11	25.69	103.52	18.89	517.58	245.82	2.95	3.85		517.58	6	108.05	786.84	28.05	22.26	139.16	103.52	68.35	517.58	221.83	31.11	39.7
883.56	10	26.2	186.66	13.66	11.6	49.82	687.22	11.19	294.52	551.9	23.62	15.01		883.56	10	146.53	1587.13	39.84	29.45	195.63	0	66.81	883.56	372	49.1	79.72
941.17	11	22.58	20.69	4.55	3.45	31.34	825.73	15.89	95.88	498.06	8.76	6.68		941.17	11	162.48	727.83	26.98	24.31	197.78	191.77	122.37	941.17	411.11	35.3	40.11
839.88	10	14.31	11.28	3.36	2.85	19.2	0	9.5	839.88	361.56	4.89	4.81		839.88	10	153.38	1271.98	35.66	26.17	197.49	186.64	75.86	839.88	375.34	44.11	77.51
732.51	9	22.05	49.19	7.01	5.32	35.72	732.51	15.5	457.82	413.26	13.67	6.55		732.51	9	115.47	512.99	22.65	18.4	141.8	366.26	75.65	732.51	333.57	26.33	39.81
1410	17	32.74	301.21	17.36	13.78	62.6	353.38	9.03	1330	539.91	29.86	23.71		1410	17	120.15	3729.95	61.07	49.33	228.57	88.35	50.62	1240	534.26	108.42	69.53
676.25	8	26.02	179.22	13.39	10.87	46.43	193.21	9.57	676.25	292.11	20.4	16.45		676.25	8	119.94	2675.97	51.73	41.91	182.45	0	47.27	676.25	250.08	62.51	72.66
1150	13	23.29	32.56	5.71	4.54	32.93	0	15.7	910.78	535.4	9.63	7.59		1150	13	110.97	555.52	23.57	17.07	172.68	1150	87.19	197.19	597.29	61.71	23.78
1220	14	53.79	417.49	20.43	17.79	80	561.17	16.48	1220	574.79	26.21	37.31		1220	14	125.03	936.66	30.6	24.38	188.27	0	88.95	953.3	535.18	63.24	36.08
760.64	9	37.73	666.87	25.82	19.52	93.48	0	18.23	475.4	256.27	55.75	19.5		760.64	9	99.31	1080.21	32.87	27.85	149.57	475.4	58.62	190.16	417.8	50.26	40.69
991.76	12	79.5	1231.76	35.1	26.94	148.43	180.32	36.66	540.96	452.48	68.93	42.84		991.76	12	110.47	456.65	21.37	17.09	139.77	360.64	67.86	991.76	476.89	29.29	42.61
1320	16	39.52	173.89	13.19	10.88	63.33	1060	23.71	0	781.57	23.82	15.81		1320	16	138.28	351.5	18.75	13.36	157.62	352.53	93.84	1320	625.6	19.34	44.44
1240	15	26.72	37.83	6.15	5.34	37.28	0	17.02	1150	557.39	10.56	9.7		1240	15	136.94	1441.39	37.97	28.95	219.46	1240	85.83	353.65	694.46	82.52	51.1
1200	14	41.77	98.48	9.92	7.96	60.38	185.03	26.39	0	592.89	18.61	15.38		1200	14	103.23	244.31	15.63	13.41	130.49	1110	87.21	555.09	622.54	27.26	16.03
1340	16	39.62	74.06	8.61	7.1	52.97	451.28	26.42	1170	623.26	13.35	13.2		1340	16	141.38	195.38	13.98	11.32	159.92	992.82	116.11	1170	664.51	18.55	25.26
1110	13	28.59	88.94	9.43	6.35	50	1110	16.71	829.67	593.66	21.41	11.88		1110	13	96.58	859.05	29.31	26.74	133.45	0	57.11	829.67	466.38	36.87	39.47
667.4	8	24.55	65.47	8.09	5.27	43.1	0	18.13	286.03	304.56	18.55	6.42		667.4	8	68.93	276.45	16.63	12.18	100.4	0	50.19	381.37	326.23	31.47	18.74
800.25	9	35.13	31.68	5.63	4.64	40.82	600.19	24.93	0	420.46	5.68	10.2		800.25	9	136.69	394.87	19.87	14.94	176.13	0	115.77	300.09	381	39.44	20.92
579.7	7	35.43	30.29	5.5	4.5	42.81	0	28.71	579.7	262.36	7.38	6.72		579.7	7	96.31	396.8	19.92	15.54	128.79	0	69.87	579.7	253.61	32.48	26.43
1060	12	31.8	108.68	10.42	8.58	50.99	868.29	18.86	289.43	579.88	19.2	12.93		1060	12	100.89	1321.6	36.35	32.02	156.2	771.82	46.75	1060	560.33	55.31	54.14
1120	14	31.51	70.6	8.4	6.7	47.54	755.33	19.18	0	570.16	16.03	12.33		1120	14	90.01	1071.07	32.73	24.74	160.72	92.54	64.39	655.3	472.85	70.72	25.62
1210	14	24.41	134.93	11.62	8.22	56.86	1210	12.58	466.73	737.07	32.46	11.83		1210	14	95.23	899.57	29.99	25.32	147.59	93.35	70.3	840.12	513.65	52.36	24.93
818.37	10	34.08	73.35	8.56	6.75	44.22	818.37	19.67	272.79	442.82	10.14	14.41		818.37	10	125.65	1759.66	41.95	37.27	192.56	0	81.1	636.51	331.54	66.91	44.55
687.3	8	62.75	949.13	30.81	25.71	103.41	294.56	23.38	687.3	325.23	40.66	39.38		687.3	8	94.2	2360.52	48.59	35.5	186.15	687.3	32.32	0	445.91	91.94	61.88
872.73	10	20.72	62.55	7.91	5.55	39.6	0	14.15	872.73	360.37	18.87	6.57		872.73	10	94.24	2052.76	45.31	36.83	179.48	0	49.73	678.79	314.74	85.23	44.51
796.28	9	21.07	33.5	5.79	4.72	32.39	796.28	14.44	199.07	425.04	11.33	6.63		796.28	9	113.36	263.1	16.22	12.29	138.7	398.14	87.25	796.28	379.6	25.33	26.11
1490	17	45.44	253.39	15.92	12.62	69.43	389.1	14.32	1490	684.58	23.99	31.11		1490	17	124.27	820.2	28.64	21.48	191.18	0	92.9	1180	657.63	66.91	31.36
1020	12	32.74	118.37	10.88	8.45	52.19	1020	13.49	410.95	518.41	19.45	19.25		1020	12	107.12	137.09	11.71	9.32	120.12	309.68	82.91	1020	469.22	13	24.21
884.53	10	16.11	12.87	3.59	2.91	21.98	418.52	11.89	0	437.23	5.86	4.23		884.53	10	77.65	1078.3	32.84	26.39	138.17	0	48.29	768.03	334.49	60.53	29.36
719.41	8	34.96	253.84	15.93	14.26	56.07	513.86	15.83	0	447.42	21.11	19.13		719.41	8	108.93	944.59	30.73	26.03	153.1	102.77	72.46	616.64	299.92	44.16	36.47
2760	32	33.4	175.54	13.25	10.99	63.35	395.14	15.99	2020	1160	29.95	17.41		2760	32	73.03	1299.92	36.05	30.88	173.15	0	32	2020	1070	100.12	41.02
894.71	10	24.47	50.59	7.11	5.58	35.83	99.41	15.33	795.3	371.48	11.36	9.14		894.71	10	122.56	201.02	14.18	11	138.78	0	95.94	894.71	436.12	16.22	26.62
1080	13	39.82	626.22	25.02	17.91	98.09	1080	25.07	179.65	677.23	58.27	14.75		1080	13	129.67	524.85	22.91	18.8	176.54	0	105.62	898.27	495.02	46.87	24.05
1160	13	60.43	599.97	24.49	20.51	95.96	620	26.53	0	605.21	35.53	33.9		1160	13	144.47	835.28	28.9	24.63	184.52	310	99.93	944.48	526.61	40.06	44.54
664.43	8	26.48	55.56	7.45	5.96	36.44	664.43	16.62	94.92	365.15	9.96	9.86		664.43	8	100.68	679.54	26.07	19.15	152.19	0	68.76	379.67	307	51.51	31.92
687.3	8	25.4	99.18	9.96	8.42	42.24	294.56	14.96	0	335.07	16.84	10.44		687.3	8	75.04	87.47	9.35	7.14	89.18	589.11	61.87	687.3	350.78	14.14	13.18
712.77	8	47.91	60.19	7.76	5.29	64.87	712.77	40.09	509.12	374.97	16.95	7.82		712.77	8	85.93	649.94	25.49	20.42	125.08	0	60.63	407.3	309.8	39.15	25.3
992.34	12	28.19	101.93	10.1	8.22	44.5	513.74	14.31	0	571.12	16.32	13.88		992.34	12	111.08	543.02	23.3	17.91	135.5	705.18	59.35	992.34	487.87	24.41	51.74
513.74	6	206.2	2860.91	53.49	42.95	250.67	410.99	125.08	0	295.78	44.47	81.12		513.74	6	121.79	446.73	21.14	16.17	141.17	205.5	85.93	513.74	240.3	19.38	35.86
1290	15	29.77	259.54	16.11	11.99	69.8	1180	13.93	861.77	729.93	40.03	15.84		1290	15	134.81	258.43	16.08	11.97	159.02	95.75	99.72	1290	629.04	24.21	35.09
947.77	11	65.6	3258.72	57.09	44.45	175.05	947.77	21.13	107.57	689.35	109.45	44.47		947.77	11	98.54	904.27	30.07	27.33	142.6	322.71	66.68	640.34	417.63	44.06	31.87
991.76	12	23.55	113.16	10.64	8.94	44.45	991.76	12.62	360.64	544.13	20.89	10.94		991.76	12	112.94	98.99	9.95	7.72	130.49	0	94.36	991.76	483.59	17.54	18.58
920.47	11	29.41	55.99	7.48	5.79	44.51	92.05	19.33	736.38	421.03	15.1	10.08		920.47	11	78.11	429.41	20.72	17.47	110.67	552.28	56.82	920.47	492.46	32.56	21.28
845.05	10	29.91	190.09	13.79	11.74	52.11	187.79	15.78	657.26	338.84	22.2	14.13		845.05	10	142.92	1496.12	38.68	29.31	188.69	281.68	63.57	845.05	371.95	45.77	79.35
1310	15	28.03	53.46	7.31	6.4	40.38	310.55	18.79	1210	605.89	12.35	9.24		1310	15	110.16	507.08	22.52	18.02	161.34	1010	77.36	1310	685.65	51.18	32.8
580.38	7	40.91	169.23	13.01	10.06	60.82	483.65	26.31	193.46	329.44	19.91	14.61		580.38	7	140.9	2655.24	51.53	42.29	202.95	96.73	66.7	580.38	227.77	62.05	74.2
706.07	8	60.49	1657.42	40.71	32.45	132.64	302.6	17.37	706.07	287.24	72.15	43.12		706.07	8	108.17	708.42	26.62	18.98	136.62	504.33	57.08	706.07	332.79	28.46	51.09
437.05	5	27.54	30.32	5.51	4.46	33.38	109.26	20.43	327.79	209.82	5.84	7.11		437.05	5	107.95	609.93	24.7	18.1	139.39	0	73.57	437.05	187.21	31.44	34.38
831.34	10	77.98	3644.07	60.37	52.51	166.93	646.6	19.29	92.37	589.78	88.94	58.7		831.34	10	79.83	667.33	25.83	20.99	102.15	184.74	26.49	831.34	348.09	22.32	53.34
1060	12	103.49	3367.01	58.03	47.23	199.4	96.34	27.75	1060	363.47	95.91	75.75		1060	12	137.68	251.24	15.85	12.4	167.7	192.68	119.41	963.41	503.59	30.02	18.27
1020	12	25.62	56.11	7.49	5.95	41.2	1020	19.02	279.48	501.85	15.57	6.6		1020	12	117.05	1269.82	35.63	32.45	169.68	0	77.34	745.29	428.01	52.63	39.71
946.37	11	42.44	470.03	21.68	16.69	87.45	757.09	20.88	94.64	586.29	45	21.56		946.37	11	127.08	1006.72	31.73	25.53	176.76	0	69.23	946.37	403.97	49.68	57.85
535.64	6	43.25	133.43	11.55	9.46	60.28	428.51	30.63	107.13	299.92	17.03	12.62		535.64	6	143.35	587.62	24.24	17.52	167.12	321.38	100.58	535.64	251.28	23.77	42.77
844.59	10	16.9	6.03	2.46	1.7	22.35	844.59	13.24	191.44	425.31	5.45	3.66		844.59	10	127.2	1136.62	33.71	28.01	165.01	95.72	76.92	478.6	379.62	37.81	50.28
1150	13	30.22	563.9	23.75	19.23	81.28	287.28	9.04	1150	400.52	51.06	21.19		1150	13	79.03	357.85	18.92	14.59	109.13	287.28	44.94	1150	514.85	30.1	34.09
1160	14	22.66	59.27	7.7	5.25	40.64	934.96	13.44	455.99	620.35	17.98	9.22		1160	14	66.77	467.42	21.62	18.29	106.15	638.39	42.66	91.2	630.74	39.38	24.11
580.38	7	21.99	21.61	4.65	3.79	28.16	580.38	16.76	96.73	314.9	6.17	5.23		580.38	7	107.21	231.59	15.22	11.4	130.67	0	86.04	580.38	267.65	23.45	21.18
675.67	8	52.35	312.13	17.67	14.54	74.8	289.57	28.85	675.67	293.53	22.45	23.51		675.67	8	112.54	1027.32	32.05	25.78	146.18	0	53.67	675.67	281.81	33.65	58.87
428.81	5	130.81	259.14	16.1	12.56	156.83	428.81	119.28	214.4	228.75	26.02	11.52		428.81	5	122.76	2787.81	52.8	43.22	171.45	107.2	52.05	428.81	158.14	48.7	70.71
851.13	10	43.36	288.73	16.99	14.07	73.02	851.13	24.65	0	502.87	29.66	18.71		851.13	10	172.95	1536.49	39.2	29.48	213.24	283.71	91	851.13	389.54	40.29	81.95
598.54	7	39.71	477.78	21.86	17.86	71.45	498.78	14.48	0	396.55	31.74	25.23		598.54	7	124.43	807.66	28.42	22.67	142.33	199.51	70.21	598.54	264.76	17.91	54.22
1600	19	81.78	5216.61	72.23	57.39	238.91	1130	17.49	0	1010	157.13	64.29		1600	19	83.06	353.66	18.81	16.01	117.96	1410	59.32	746.56	781.74	34.89	23.75
1220	14	42.04	171.97	13.11	11.26	62.86	1030	27.14	188.05	706.1	20.82	14.9		1220	14	75.36	277.26	16.65	12.51	105.22	470.11	39.73	1220	565.44	29.86	35.62
916.59	11	30.46	34.21	5.85	4.62	40.33	274.98	20.35	0	456.05	9.88	10.11		916.59	11	125.4	1070.15	32.71	28.64	165.98	0	75.78	916.59	387.91	40.58	49.63
816.43	10	16.7	8.55	2.92	2.25	19.28	272.14	10.14	0	432.14	2.58	6.56		816.43	10	99.48	600.75	24.51	18.04	140.07	0	52.91	816.43	370.36	40.59	46.57
1160	14	36.81	243.03	15.59	11.78	68.28	801.24	18.64	534.16	655.03	31.47	18.17		1160	14	86.32	1076.07	32.8	28.07	138.35	801.24	45.45	178.05	640.1	52.02	40.88
1020	12	29.79	342.12	18.5	14.82	66.81	922.78	16.14	184.56	659.6	37.02	13.65		1020	12	57.26	83.06	9.11	7.42	69.76	738.23	39.45	1020	518.09	12.5	17.81
621.91	7	26.55	98.18	9.91	7.91	41.42	0	16.12	518.26	244.53	14.87	10.43		621.91	7	80.82	856.02	29.26	23.88	116.03	0	38.64	621.91	241.86	35.21	42.18
1100	13	28.51	251.61	15.86	12.93	57.06	275.3	11.41	825.9	422.46	28.54	17.1		1100	13	65.93	233.27	15.27	12.31	92.11	917.67	46.57	275.3	603.71	26.18	19.37
418.52	5	86.23	2600.66	51	35.93	170.66	0	45.04	209.26	152.55	84.43	41.19		418.52	5	115.62	67.54	8.22	6.87	123.56	0	105.23	104.63	211.19	7.94	10.39
565.86	7	77.76	729.61	27.01	23.03	113.49	0	46.69	565.86	224.25	35.73	31.07		565.86	7	86.73	252.36	15.89	12.26	111.8	377.24	66.96	0	290.37	25.07	19.77
819.82	10	31.59	180.32	13.43	11.57	49.39	273.27	12.93	819.82	328.26	17.8	18.66		819.82	10	141.26	326.55	18.07	16.54	165.56	546.55	120.03	819.82	393.59	24.3	21.22
765.13	9	21.54	9.24	3.04	2.08	26.66	0	15.61	765.13	359.41	5.12	5.94		765.13	9	115.8	597.23	24.44	17.16	150.06	395.92	69.7	0	408.34	34.27	46.1
869.09	10	25.14	29.73	5.45	4.79	31.41	675.96	18.07	289.7	434.02	6.26	7.07		869.09	10	130.42	810.06	28.46	24.03	180.79	772.53	98.2	289.7	483.43	50.37	32.23
593.88	7	24.51	28.32	5.32	3.81	35.2	0	19.5	593.88	263.54	10.69	5		593.88	7	163.67	548.8	23.43	19.71	187.65	296.94	124.69	0	311.02	23.97	38.98
1450	17	35.75	361.25	19.01	12.89	86.91	1340	19.83	90.79	874.34	51.16	15.92		1450	17	122.65	376.31	19.4	15.72	155.75	1230	83.57	1450	709.77	33.1	39.08
1490	17	58.42	1225.99	35.01	24.93	157.95	0	21.74	557.44	700.26	99.53	36.68		1490	17	78.18	713.01	26.7	22.97	117.62	92.91	36.48	1020	633.69	39.44	41.7
806.66	9	52.42	178.91	13.38	10.55	73.68	201.67	35.41	806.66	364.57	21.26	17		806.66	9	110.95	1303.47	36.1	27.44	175.26	0	52.88	806.66	329.27	64.32	58.06
757.51	9	65.88	534.22	23.11	19.33	102.29	568.13	44.64	0	417.17	36.42	21.24		757.51	9	101.55	934.6	30.57	20.28	160.77	0	53.54	757.51	315.06	59.22	48.01
1000	12	24.68	66.18	8.13	7.01	36.23	94.89	13.55	569.35	485.73	11.55	11.13		1000	12	68.98	1727.54	41.56	31.69	169.93	0	31.35	1000	346.19	100.95	37.63
1240	14	136.38	7389.12	85.96	73.77	254.56	825.81	26.53	0	811.02	118.18	109.86		1240	14	99.16	1538.07	39.22	31.22	175.79	102.91	53.1	1240	495.11	76.63	46.06
837.04	10	42.95	108.91	10.44	8.47	57.93	279.01	25.04	837.04	392.26	14.97	17.91		837.04	10	139.28	970.95	31.16	24.33	170.3	279.01	76.49	837.04	378.07	31.02	62.79
836.09	10	110.85	1496.21	38.68	33.55	150.28	92.9	46.89	836.09	333.35	39.43	63.96		836.09	10	71.04	217.66	14.75	9.82	82.7	0	33.15	836.09	384.02	11.66	37.89
1140	14	80.41	265.01	16.28	11.54	102.81	682.37	43.01	1140	527.18	22.4	37.4		1140	14	141.45	1892.3	43.5	35.69	205.33	102.48	53.91	1140	473.08	63.87	87.55
577.65	7	53.32	458.76	21.42	18.3	78.08	481.37	28.11	0	355.31	24.76	25.22		577.65	7	182.5	2515.19	50.15	42.09	241.68	0	109.09	577.65	240.92	59.18	73.41
816.43	10	43.6	134.61	11.6	9.14	65.57	181.43	27.81	816.43	375.49	21.97	15.79		816.43	10	138.47	2285.19	47.8	36.11	236	0	79.86	816.43	333.97	97.53	58.62
680.34	8	71.8	111.5	10.56	7.5	94.28	0	59.39	680.34	315.46	22.48	12.41		680.34	8	149.42	1103.07	33.21	23.97	189.75	0	83.58	680.34	299.11	40.33	65.84
597.21	7	40.38	94.31	9.71	6.82	60.22	597.21	30.7	298.6	322.88	19.84	9.68		597.21	7	162.29	1407.97	37.52	22.48	206.05	0	83.61	597.21	266.88	43.76	78.68
765.84	9	56.4	482.19	21.96	17.34	88.9	382.92	28.11	191.46	399.45	32.5	28.28		765.84	9	182.11	1631.91	40.4	28.72	236.71	0	101.19	765.84	339.94	54.6	80.92
812.05	10	27.36	38.06	6.17	4.84	34.87	721.82	16.87	180.46	444.37	7.51	10.49		812.05	10	110.56	628.81	25.08	17.89	133.25	541.37	53.41	812.05	374.63	22.69	57.15
1270	15	63.03	111.29	10.55	8.87	80.77	1090	50.31	452.9	665.11	17.73	12.73		1270	15	115.51	1043.05	32.3	27.82	171.7	1090	85.36	271.74	717.36	56.19	30.15
439.76	5	49.19	166.14	12.89	10.33	65.98	219.88	36.01	439.76	217.59	16.78	13.18		439.76	5	134.03	1475.25	38.41	27.1	190.16	0	86.26	439.76	181.39	56.12	47.77
1270	15	96.77	2224.1	47.16	37.83	186.39	453.68	43.45	998.1	537.35	89.62	53.32		1270	15	70.61	558.73	23.64	20.18	115.23	272.21	46.55	725.89	588.15	44.62	24.06
814.34	10	61.35	369.01	19.21	16.08	86.21	423.23	36.07	716.57	399.17	24.86	25.28		814.34	10	124.03	280.71	16.75	13.43	149.4	521.01	99.19	211.61	418.51	25.36	24.84
580.38	7	34.6	166.42	12.9	9.68	59.56	580.38	21.46	0	345.4	24.96	13.14		580.38	7	129.91	1041.22	32.27	23.61	181.79	580.38	82.2	0	332.85	51.88	47.7
574.21	7	32.4	166.99	12.92	9.1	60.22	0	24.11	191.4	235.53	27.83	8.28		574.21	7	150.38	1819.79	42.66	33.26	213.55	0	94.74	574.21	237.79	63.17	55.64
1130	13	30.32	182.78	13.52	11.88	54.4	413.33	13.41	721.51	528.7	24.08	16.92		1130	13	103.51	1631.98	40.4	31.01	180.4	103.33	56.53	1130	458.6	76.89	46.98
704.38	8	33.43	40.46	6.36	4.87	44.45	100.63	26.48	704.38	316.14	11.01	6.95		704.38	8	95.69	382.52	19.56	14.29	124.03	503.13	58.43	704.38	332.21	28.34	37.26
721.06	8	33.4	289.58	17.02	12.91	64.19	721.06	14.33	0	469.85	30.79	19.07		721.06	8	116.2	768.31	27.72	19.96	141.44	309.03	57.95	721.06	329.95	25.24	58.25
1040	12	44.04	728.92	27	20.27	111.53	1040	21.31	0	686.48	67.48	22.73		1040	12	112.35	690.11	26.27	21.95	154.68	94.73	70.11	1040	454.32	42.33	42.24
968.71	11	33.05	23.3	4.83	3.76	41.17	581.23	26.94	678.1	480.3	8.12	6.11		968.71	11	80.04	760.1	27.57	23.16	123.12	0	45.64	387.49	480.1	43.08	34.4
1410	17	55.51	339.79	18.43	14.02	95.87	440.68	38.61	1230	634.02	40.36	16.9		1410	17	131.85	1686.81	41.07	37.71	181.09	176.27	79.2	1060	589.51	49.24	52.65
738.98	9	51.6	213.43	14.61	11.29	76.75	554.23	34.95	184.74	408.58	25.15	16.65		738.98	9	98.87	1319.75	36.33	30.35	146.21	0	45.77	738.98	287.87	47.34	53.1
945.95	11	31.83	95.84	9.79	7.64	53.05	945.95	20.48	283.78	536.73	21.23	11.35		945.95	11	88.49	1351.81	36.77	24.73	158.15	0	25.77	945.95	366.45	69.67	62.71
946.49	11	55.28	1049.62	32.4	26	115.52	98.33	28.41	605.38	352.64	60.25	26.87		946.49	11	101.75	139.97	11.83	7.64	115.72	491.67	73.42	946.49	447.86	13.97	28.32
537.86	6	75.78	2812.29	53.03	37.71	178.72	537.86	42.23	215.14	364.72	102.93	33.55		537.86	6	144.13	2056.57	45.35	39.26	197.72	107.57	93.26	537.86	219.37	53.58	50.88
597.21	7	43.74	263.58	16.24	14.14	62.93	497.67	23.42	0	364.13	19.19	20.32		597.21	7	119.63	75.83	8.71	7.48	128	398.14	107.01	597.21	299.96	8.38	12.62
558.82	7	53.95	892.79	29.88	24.87	91.78	372.54	19.1	0	357.93	37.84	34.84		558.82	7	124.57	252.71	15.9	13.02	142.79	93.14	100.72	558.82	258.43	18.21	23.85
828	10	59.29	1058.98	32.54	25.17	117.65	828	20.28	0	546.7	58.36	39.02		828	10	119.36	581.37	24.11	18.93	161.76	0	78.85	828	379.3	42.4	40.51
721.06	8	163.59	7761.09	88.1	75.05	253.67	412.03	34.18	0	443.84	90.08	129.41		721.06	8	83.29	190.32	13.8	11.71	102.58	412.03	64.93	103.01	373.25	19.29	18.36
507.53	6	113.09	509.07	22.56	16.42	144.4	507.53	76.95	0	278.82	31.31	36.14		507.53	6	141.91	349.58	18.7	12.81	174.21	0	117.51	507.53	237.81	32.3	24.4
1130	13	97.86	4385.24	66.22	52.03	230.36	945.73	24.74	0	753.68	132.5	73.13		1130	13	118.27	771.36	27.77	22.33	164.63	1130	67.26	0	641.73	46.36	51.02
695.32	8	39.92	29.67	5.45	4.43	46.5	397.33	31.87	0	344.74	6.58	8.05		695.32	8	155.8	1712.64	41.38	31.84	196.39	695.32	73.73	0	395.37	40.6	82.07
915.72	11	227.45	865.09	29.41	26.03	254.79	274.72	184.15	824.15	427.16	27.34	43.3		915.72	11	82.06	83.94	9.16	7.37	101.32	549.43	70.89	274.72	472.39	19.26	11.17
924.29	11	37.01	65.17	8.07	6.39	51.49	281.88	26.92	804.12	445.04	14.49	10.09		924.29	11	93.16	464.6	21.55	15.06	145.11	924.29	64.56	0	503.6	51.95	28.6
790.33	9	65.7	771.09	27.77	18.04	126.48	790.33	34.01	0	490.55	60.78	31.69		790.33	9	148.54	1507.55	38.83	33.37	193.1	451.32	89.82	0	428.8	44.56	58.73
563.76	7	27.6	95.31	9.76	7.9	40.86	0	16.23	563.76	223.23	13.26	11.37		563.76	7	131.78	596.9	24.43	20.38	158.1	563.76	98.83	0	313.14	26.31	32.96
906.88	10	55.87	248.87	15.78	11.76	82.92	333.85	34.77	791.44	420.73	27.04	21.1		906.88	10	106.31	634.13	25.18	20.98	141.77	0	70.17	906.88	388.09	35.46	36.14
1020	12	44.33	194.49	13.95	12.05	67.41	830.5	27.85	369.11	574.52	23.09	16.47		1020	12	123.07	997.55	31.58	27.13	160.03	0	80.47	461.39	502.64	36.96	42.6
1200	14	28.21	115.17	10.73	9.78	44.2	459.65	15.07	183.86	643.9	15.98	13.14		1200	14	117.03	1181.45	34.37	22	186.97	1200	45.05	0	688.19	69.94	71.99
1230	15	28.32	72.34	8.51	6.78	43.99	1130	15.35	91.2	709.94	15.66	12.98		1230	15	75.08	323.9	18	13.27	124.3	1020	61.31	820.79	639.75	49.22	13.77
Mn2+ distal
Length	Pixel Count	Mean Value	Variance	Standard Deviation (RMS)	Average Deviation	Max Amplitude	Max Position	Min Amplitude	Min Position	Center Of Mass Pos.	Maximum Peak	Maximum Valley	CHANNEL 2 Calbindin	Length	Pixel Count	Mean Value	Variance	Standard Deviation (RMS)	Average Deviation	Max Amplitude	Max Position	Min Amplitude	Min Position	Center Of Mass Pos.	Maximum Peak	Maximum Valley
712.77	8	47.92	60.2	7.76	5.29	64.87	712.77	40.09	509.12	374.98	16.96	7.82		712.77	8	85.93	649.92	25.49	20.42	125.08	0	60.63	407.3	309.8	39.15	25.3
845.05	10	29.91	190.09	13.79	11.74	52.11	187.79	15.78	657.26	338.84	22.2	14.13		845.05	10	142.92	1496.12	38.68	29.31	188.69	281.68	63.57	845.05	371.95	45.77	79.35
1310	15	28.03	53.46	7.31	6.4	40.38	310.55	18.79	1210	605.89	12.35	9.24		1310	15	110.16	507.08	22.52	18.02	161.34	1010	77.36	1310	685.65	51.18	32.8
580.38	7	40.91	169.23	13.01	10.06	60.82	483.65	26.31	193.46	329.44	19.91	14.61		580.38	7	140.9	2655.24	51.53	42.29	202.95	96.73	66.7	580.38	227.77	62.05	74.2
706.07	8	60.49	1657.42	40.71	32.45	132.64	302.6	17.37	706.07	287.24	72.15	43.12		706.07	8	108.17	708.42	26.62	18.98	136.62	504.33	57.08	706.07	332.79	28.46	51.09
831.34	10	77.98	3644.07	60.37	52.51	166.93	646.6	19.29	92.37	589.78	88.94	58.7		831.34	10	79.83	667.33	25.83	20.99	102.15	184.74	26.49	831.34	348.09	22.32	53.34
1060	12	103.49	3367.01	58.03	47.23	199.4	96.34	27.75	1060	363.47	95.91	75.75		1060	12	137.68	251.24	15.85	12.4	167.7	192.68	119.41	963.41	503.59	30.02	18.27
1020	12	25.62	56.11	7.49	5.95	41.2	1020	19.02	279.48	501.85	15.57	6.6		1020	12	117.05	1269.82	35.63	32.45	169.68	0	77.34	745.29	428.01	52.63	39.71
946.37	11	42.44	470.02	21.68	16.69	87.44	757.09	20.88	94.64	586.29	45	21.56		946.37	11	127.08	1006.68	31.73	25.53	176.76	0	69.23	946.37	403.97	49.68	57.85
535.64	6	43.25	133.43	11.55	9.46	60.28	428.51	30.63	107.13	299.92	17.03	12.62		535.64	6	143.35	587.62	24.24	17.52	167.12	321.38	100.58	535.64	251.28	23.77	42.77
844.59	10	16.9	6.03	2.46	1.7	22.35	844.59	13.24	191.44	425.31	5.45	3.66		844.59	10	127.2	1136.62	33.71	28.01	165.01	95.72	76.92	478.6	379.62	37.81	50.28
915.72	11	227.45	865.09	29.41	26.03	254.79	274.72	184.15	824.15	427.16	27.34	43.3		915.72	11	82.06	83.94	9.16	7.37	101.32	549.43	70.89	274.72	472.39	19.26	11.17
1150	13	30.22	563.9	23.75	19.23	81.28	287.28	9.04	1150	400.52	51.06	21.19		1150	13	79.03	357.85	18.92	14.59	109.13	287.28	44.94	1150	514.85	30.1	34.09
1160	14	22.66	59.27	7.7	5.25	40.64	934.96	13.44	455.99	620.35	17.98	9.22		1160	14	66.77	467.41	21.62	18.29	106.15	638.39	42.66	91.2	630.73	39.38	24.11
580.38	7	21.99	21.61	4.65	3.79	28.16	580.38	16.76	96.73	314.9	6.17	5.23		580.38	7	107.21	231.59	15.22	11.4	130.67	0	86.04	580.38	267.65	23.46	21.18
675.67	8	52.35	312.13	17.67	14.54	74.8	289.57	28.85	675.67	293.53	22.45	23.51		675.67	8	112.54	1027.32	32.05	25.78	146.18	0	53.67	675.67	281.81	33.65	58.87
851.13	10	43.36	288.72	16.99	14.07	73.02	851.13	24.65	0	502.87	29.66	18.71		851.13	10	172.95	1536.43	39.2	29.47	213.24	283.71	91.01	851.13	389.54	40.29	81.95
598.54	7	39.71	477.78	21.86	17.86	71.45	498.78	14.48	0	396.55	31.74	25.23		598.54	7	124.43	807.66	28.42	22.67	142.33	199.51	70.21	598.54	264.76	17.91	54.22
1600	19	81.78	5216.61	72.23	57.39	238.91	1130	17.49	0	1010	157.13	64.29		1600	19	83.06	353.66	18.81	16.01	117.96	1410	59.32	746.56	781.74	34.89	23.75
1220	14	42.04	171.97	13.11	11.26	62.86	1030	27.14	188.05	706.1	20.82	14.9		1220	14	75.36	277.26	16.65	12.51	105.22	470.11	39.73	1220	565.44	29.86	35.62
916.59	11	30.46	34.21	5.85	4.62	40.33	274.98	20.35	0	456.05	9.88	10.11		916.59	11	125.4	1070.15	32.71	28.64	165.98	0	75.78	916.59	387.91	40.58	49.63
816.43	10	16.7	8.55	2.92	2.25	19.28	272.14	10.14	0	432.14	2.58	6.56		816.43	10	99.48	600.75	24.51	18.04	140.07	0	52.91	816.43	370.36	40.59	46.57
1230	15	28.32	72.34	8.51	6.78	43.99	1130	15.35	91.2	709.94	15.66	12.98		1230	15	75.08	323.9	18	13.27	124.3	1020	61.31	820.79	639.75	49.22	13.77
1160	14	36.81	243.03	15.59	11.78	68.28	801.24	18.64	534.16	655.03	31.47	18.17		1160	14	86.32	1076.07	32.8	28.07	138.35	801.24	45.45	178.05	640.1	52.02	40.88
1020	12	29.79	342.12	18.5	14.82	66.81	922.78	16.14	184.56	659.6	37.02	13.65		1020	12	57.26	83.06	9.11	7.42	69.76	738.23	39.45	1020	518.09	12.5	17.81
621.91	7	26.55	98.18	9.91	7.91	41.42	0	16.12	518.26	244.53	14.87	10.43		621.91	7	80.82	856.02	29.26	23.88	116.03	0	38.64	621.91	241.86	35.21	42.18
1100	13	28.51	251.6	15.86	12.93	57.05	275.3	11.41	825.9	422.46	28.54	17.1		1100	13	65.93	233.27	15.27	12.31	92.11	917.67	46.57	275.3	603.71	26.18	19.37
565.86	7	77.76	729.61	27.01	23.03	113.49	0	46.69	565.86	224.25	35.73	31.07		565.86	7	86.73	252.36	15.89	12.26	111.8	377.24	66.96	0	290.37	25.07	19.77
819.82	10	31.59	180.32	13.43	11.57	49.39	273.27	12.93	819.82	328.26	17.8	18.66		819.82	10	141.26	326.55	18.07	16.54	165.56	546.55	120.03	819.82	393.59	24.3	21.22
765.13	9	21.54	9.24	3.04	2.08	26.66	0	15.61	765.13	359.41	5.12	5.94		765.13	9	115.8	597.23	24.44	17.16	150.06	395.92	69.7	0	408.34	34.27	46.1
869.09	10	25.14	29.73	5.45	4.79	31.41	675.96	18.07	289.7	434.02	6.26	7.07		869.09	10	130.42	810.06	28.46	24.03	180.79	772.53	98.2	289.7	483.43	50.37	32.23
593.88	7	24.51	28.32	5.32	3.81	35.2	0	19.5	593.88	263.54	10.69	5		593.88	7	163.67	548.8	23.43	19.71	187.65	296.94	124.69	0	311.02	23.97	38.98
992.34	12	28.19	101.93	10.1	8.22	44.5	513.74	14.31	0	571.12	16.32	13.88		992.34	12	111.08	543.02	23.3	17.91	135.5	705.18	59.35	992.34	487.87	24.41	51.74
513.74	6	206.2	2860.91	53.49	42.95	250.67	410.99	125.08	0	295.78	44.47	81.12		513.74	6	121.79	446.73	21.14	16.17	141.17	205.5	85.93	513.74	240.3	19.38	35.86
1290	15	29.77	259.54	16.11	11.99	69.8	1180	13.93	861.77	729.93	40.03	15.84		1290	15	134.81	258.43	16.08	11.97	159.02	95.75	99.72	1290	629.04	24.21	35.09
947.77	11	65.6	3258.72	57.09	44.45	175.05	947.77	21.13	107.57	689.35	109.45	44.47		947.77	11	98.54	904.27	30.07	27.33	142.6	322.71	66.68	640.34	417.63	44.06	31.87
991.76	12	23.55	113.16	10.64	8.94	44.45	991.76	12.62	360.64	544.13	20.89	10.94		991.76	12	112.94	98.99	9.95	7.72	130.49	0	94.36	991.76	483.59	17.54	18.58
920.47	11	29.41	55.99	7.48	5.79	44.51	92.05	19.33	736.38	421.03	15.1	10.08		920.47	11	78.11	429.41	20.72	17.47	110.67	552.28	56.82	920.47	492.46	32.56	21.28
1040	12	32.84	94.06	9.7	8.08	44.2	94.38	14.33	1040	460.53	11.36	18.51		1040	12	124.38	976.54	31.25	24.61	156.33	471.92	56.12	1040	479.09	31.95	68.26
812.66	10	32.92	224.36	14.98	10.33	63.49	0	11.51	812.66	311.8	30.57	21.4		812.66	10	130.17	1722.88	41.51	32.7	183.87	0	58.95	812.66	337.9	53.7	71.22
1090	13	19.44	30.16	5.49	4.55	29.82	995.82	13.3	452.64	572.43	10.38	6.15		1090	13	163.89	832.33	28.85	23.97	214.8	724.23	124.48	1090	547.65	50.91	39.42
1050	12	52.12	1197.63	34.61	30.12	102.85	95.25	16.18	666.73	357.44	50.73	35.94		1050	12	120.27	492.34	22.19	17.49	161.71	761.98	86.5	1050	542.74	41.44	33.78
1160	14	26.89	40.97	6.4	5.21	35.63	267.32	14.8	1160	520.9	8.74	12.09		1160	14	154.35	369.53	19.22	14.32	188.29	891.06	117.8	1160	583.16	33.95	36.54
971.98	11	17.92	23.06	4.8	3.91	23.72	680.39	10.88	97.2	554.32	5.8	7.05		971.98	11	152.44	1012.79	31.82	23.19	189.45	583.19	78.75	971.98	442.96	37.01	73.69
1380	16	52.91	2631.25	51.3	39.69	168.03	98.6	15.5	492.99	403.92	115.12	37.4		1380	16	68.67	136.43	11.68	9.31	90.9	197.19	49.95	887.77	648.44	22.23	18.72
506.75	6	26.65	91.58	9.57	7.79	40.32	304.05	15.26	0	273.1	13.67	11.39		506.75	6	137.83	1011.08	31.8	25.72	160.91	101.35	83.32	506.75	221.11	23.09	54.5
824.16	10	20.98	43.51	6.6	5.21	32.51	457.87	12.89	0	412.51	11.53	8.1		824.16	10	173.78	679.01	26.06	19.56	203.18	274.72	120.78	824.16	390.33	29.4	52.99
900.42	11	20.79	36.4	6.03	4.43	28.99	900.42	8.77	0	492.87	8.2	12.03		900.42	11	161.47	1290.46	35.92	30.76	217.34	385.52	114.96	900.42	421.6	55.88	46.5
625.09	7	10.36	7.41	2.72	2.08	14.01	416.73	7.29	625.09	302.96	3.65	3.07		625.09	7	101.04	13.01	3.61	2.21	108.79	625.09	97.28	104.18	317.11	7.75	3.76
1050	12	21.12	131.2	11.45	9.27	42.55	0	8.43	286.67	568.96	21.43	12.69		1050	12	159.63	3080.67	55.5	46.31	235.41	286.67	63.25	1050	429	75.78	96.37
904.84	11	31.34	111.47	10.56	8.73	46.53	0	18.17	180.97	436.25	15.18	13.18		904.84	11	128.23	420.04	20.49	14.31	169.16	0	89.14	904.84	419.2	40.93	39.09
1270	15	31.25	103.41	10.17	7.15	52.23	0	10.82	1270	543.75	20.98	20.42		1270	15	162.34	1908.06	43.68	31.88	217.6	90.38	64.89	1270	537.64	55.26	97.45
478.6	6	28.88	91.83	9.58	7.16	40.27	0	15.27	478.6	190.61	11.39	13.61		478.6	6	173.44	467.52	21.62	16.6	197.1	191.44	136.92	478.6	228.15	23.67	36.52
1050	12	41.99	771.01	27.77	24.63	78.86	191.11	8.09	1050	340.04	36.87	33.9		1050	12	159.25	2074.96	45.55	39.73	201.67	191.11	76.98	1050	440.4	42.42	82.27
519.11	6	32.4	188.07	13.71	11.2	46.58	311.47	14.52	0	317.19	14.18	17.88		519.11	6	130.99	323.93	18	13.65	150.1	103.82	102.52	519.11	238.04	19.11	28.48
792.79	9	56.36	1451.11	38.09	31.35	112.99	594.59	12.46	0	522.42	56.62	43.91		792.79	9	114.1	390.01	19.75	13.31	148.6	0	75.91	792.79	363.34	34.5	38.19
806.17	9	20.8	24.77	4.98	4.33	27.12	503.86	13.92	806.17	399.59	6.31	6.88		806.17	9	114.69	508.94	22.56	17.99	140.71	403.09	70.48	806.17	368	26.01	44.21
320.99	4	19.38	9.89	3.14	2.14	22.65	107	15.09	320.99	148.4	3.28	4.29		320.99	4	166.64	223.66	14.96	10.53	187.71	0	153.17	213.99	152.8	21.06	13.47
680.92	8	17.14	22.38	4.73	4.29	22.11	486.37	10.55	194.55	386.46	4.96	6.6		680.92	8	85.95	349.79	18.7	15.86	116.29	0	64.32	486.37	297.79	30.34	21.62
904.84	11	15.9	8.6	2.93	2.26	20.8	361.93	11.06	723.87	438.9	4.9	4.84		904.84	11	77.41	393.97	19.85	16.19	106.62	452.42	45.93	90.48	470.13	29.21	31.47
662.64	8	20.21	11.55	3.4	2.89	24.92	567.97	15.35	94.66	359.77	4.71	4.85		662.64	8	96.68	192.67	13.88	11.02	116.08	378.65	80.81	94.66	341.32	19.41	15.86
890.27	10	23.79	219.75	14.82	13.12	44.18	98.92	8.71	791.35	286.92	20.39	15.08		890.27	10	165.65	747.32	27.34	20.66	222.75	0	131.68	494.59	411.69	57.11	33.97
525.94	6	17.49	70.99	8.43	5.88	33.52	0	9.75	420.75	197	16.03	7.74		525.94	6	130.38	1141.28	33.78	21.74	185.16	0	80.24	525.94	224.75	54.78	50.15
844.58	10	25.09	60.52	7.78	6	41.99	750.74	17.42	563.05	464.07	16.9	7.67		844.58	10	127.8	1225.77	35.01	27.26	180.53	469.21	70.47	844.58	398.18	52.73	57.33
618.08	7	34.33	175.4	13.24	10.07	61.19	0	25.31	309.04	256.05	26.86	9.02		618.08	7	119.93	423.72	20.58	16.52	151.36	0	97.84	618.08	276.93	31.43	22.09
481.07	6	67.64	278.09	16.68	12.46	79.41	0	36.39	481.07	209.84	11.77	31.25		481.07	6	112.44	1634.16	40.42	33.29	146	192.43	47.8	481.07	192.98	33.56	64.64
342.49	4	20.77	36.6	6.05	4.99	27.94	0	15.2	342.49	140.03	7.16	5.57		342.49	4	108.24	1211.04	34.8	24.79	148.58	0	64.85	342.49	136.1	40.34	43.38
743.25	9	46.29	677.6	26.03	22.05	84.31	92.91	16.8	650.35	250.73	38.02	29.49		743.25	9	123.39	3158.21	56.2	49.29	190.27	185.81	58.74	743.25	276.33	66.88	64.65
517.58	6	17.98	15.85	3.98	3.18	23.96	207.03	14.17	517.58	246.51	5.98	3.81		517.58	6	167.34	1976.58	44.46	32.22	210.84	310.55	91.46	517.58	236.84	43.49	75.88
648.12	8	33.87	93.96	9.69	8.13	47.17	92.59	20.11	462.95	282.89	13.3	13.76		648.12	8	76.61	623.97	24.98	17.48	125.47	0	43.32	648.12	266.1	48.86	33.29
796.28	9	31.96	68.94	8.3	6.52	45.53	298.6	18.8	0	397.9	13.57	13.16		796.28	9	134.14	2305.55	48.02	38.16	189.97	298.6	49.05	796.28	345.29	55.83	85.09
676.84	8	20.98	64.92	8.06	6.24	35.49	0	13.47	386.76	286.44	14.51	7.51		676.84	8	127.11	1066.31	32.65	26.49	162.39	290.07	70.39	676.84	325.81	35.28	56.72
879.52	10	14.16	6.6	2.57	2.02	18.49	781.79	10.8	390.9	466.67	4.34	3.36		879.52	10	154.14	244.9	15.65	11.89	177.51	586.35	122.72	879.52	429.19	23.37	31.42
985.35	12	21.64	38.94	6.24	4.59	31.37	268.73	10.43	895.77	438.58	9.73	11.21		985.35	12	130.14	1376.92	37.11	30.24	185.56	358.31	67.8	985.35	454.43	55.42	62.34
1100	13	47.11	1028.96	32.08	26.23	106.83	822.38	15.71	91.38	724.06	59.71	31.4		1100	13	179.36	2656.92	51.55	46.85	233.64	91.38	106.43	1010	459.51	54.28	72.93
1490	17	16.52	25.65	5.06	4.04	27.24	92.86	9.66	928.57	675.84	10.72	6.86		1490	17	108.57	1578.81	39.73	30.79	178.03	92.86	51.06	742.85	646.26	69.46	57.52
468.55	5	23.06	33.06	5.75	3.96	28.86	468.55	13.7	0	268.81	5.79	9.36		468.55	5	110.06	1543.66	39.29	28.39	161.84	0	57.02	468.55	181.81	51.77	53.04
703.82	8	17.46	31.74	5.63	3.95	28.78	502.73	10.62	0	389.75	11.33	6.83		703.82	8	171.71	570.69	23.89	21.75	195	301.64	142.68	703.82	362.18	23.3	29.03
995.35	12	16.67	26.6	5.16	4.15	26.27	542.92	10.46	0	531.16	9.6	6.21		995.35	12	114.58	384.43	19.61	15.16	148.72	633.4	79.03	995.35	500.6	34.14	35.56
1040	12	13.73	15.61	3.95	3.25	19.55	284.19	8.43	852.57	476.23	5.82	5.3		1040	12	57	90.73	9.53	8.42	68.49	757.84	42.9	189.46	531.1	11.49	14.1
1180	14	18.71	89.4	9.46	7.79	35.75	986.98	8.13	301.64	755.18	17.04	10.58		1180	14	61.29	47.22	6.87	5.22	71.97	301.64	50.63	100.55	599.86	10.68	10.66
507.53	6	14.14	13.68	3.7	3.08	19.12	0	10.68	304.52	247.73	4.98	3.46		507.53	6	86.27	462.72	21.51	15.54	115.81	0	55.69	507.53	214.97	29.55	30.58
704.38	8	22.87	42.67	6.53	5.3	34.06	704.38	15.42	201.25	405.29	11.2	7.45		704.38	8	121.01	563.67	23.74	18.01	146.66	0	74.59	704.38	330.38	25.65	46.42
543.72	6	23.72	43.79	6.62	4.75	33.7	0	14.22	217.49	258.04	9.97	9.5		543.72	6	179.03	1676.87	40.95	33.58	211.37	0	113.55	543.72	236.27	32.34	65.47
712.21	8	25.85	26.6	5.16	4.21	33.8	305.23	17.77	712.21	329.19	7.95	8.08		712.21	8	92.79	352.67	18.78	16.43	116.3	0	68.56	712.21	314.05	23.51	24.23
911.82	11	30.09	117.84	10.86	9.15	47.37	638.27	14.81	273.55	524.99	17.28	15.28		911.82	11	100.98	818.96	28.62	24.29	137.82	455.91	58.45	0	498.51	36.84	42.53
988.99	11	35.79	138.33	11.76	9.66	51.54	744.28	17.45	988.99	480	15.75	18.34		988.99	11	107.21	391.28	19.78	15.93	139.37	310.96	86.26	0	472.39	32.16	20.95
1130	13	27.44	56.46	7.51	5.23	45.78	283.72	20.23	851.15	524.98	18.34	7.2		1130	13	105.46	298.86	17.29	13.31	135.71	567.44	81.71	94.57	585.39	30.25	23.75
734.13	9	13.96	14.48	3.8	3.05	19.75	458.83	8.17	734.13	380.1	5.79	5.79		734.13	9	89.6	685.39	26.18	21.61	123.31	458.83	46.65	734.13	372.48	33.71	42.94
996.24	12	15.62	15.67	3.96	2.99	25.42	0	10.95	206.73	487.81	9.8	4.67		996.24	12	67.28	222.62	14.92	11.36	88.06	103.36	33.48	996.24	455.92	20.79	33.79
1020	12	32.41	66.8	8.17	6.62	43.38	369.82	16.74	0	518.31	10.97	15.67		1020	12	117.99	1253.58	35.41	25.32	186.78	0	61.22	1020	422.55	68.78	56.78
1200	14	37.9	282.74	16.81	13.89	56.51	281.41	11.01	1200	481.71	18.61	26.88		1200	14	122.22	1626.11	40.33	29.18	209.04	281.41	51.44	1200	514.52	86.83	70.77
1090	13	38.47	1151.82	33.94	28.28	113.9	634.34	9.9	271.86	656.44	75.44	28.57		1090	13	113.98	362.01	19.03	14.94	147.54	906.2	77.44	1090	560.69	33.56	36.54
1030	12	22.76	67.05	8.19	6.4	39.5	375.87	11.51	845.7	457.27	16.75	11.25		1030	12	105.21	442.09	21.03	18.08	137.45	375.87	74.15	1030	491.43	32.24	31.06
638.27	7	16.42	147.08	12.13	9.65	38.71	638.27	7.03	0	447.36	22.29	9.4		638.27	7	192.75	857.18	29.28	21.36	220.29	425.51	134.66	638.27	305.61	27.53	58.09
516.82	6	27.91	51.69	7.19	6.25	37.53	206.73	19.51	516.82	242.15	9.62	8.4		516.82	6	143.81	672.48	25.93	17.41	159.24	310.09	92.5	516.82	242.02	15.43	51.32
1320	16	32.75	108.96	10.44	8.37	48.48	0	17.57	1320	578.57	15.73	15.18		1320	16	87.7	1699.8	41.23	34.27	160.15	96.73	49.42	766.2	537.03	72.45	38.29
1310	15	24.69	141.11	11.88	9.17	49.82	560.88	10.11	1120	575.06	25.13	14.58		1310	15	72.08	110.62	10.52	8.33	87.22	934.8	51.09	1310	631.67	15.13	20.99
922.19	11	34.06	188.49	13.73	9.05	70.32	922.19	23.69	645.53	522.9	36.25	10.37		922.19	11	96.83	280.22	16.74	15.13	122.52	0	75.5	829.97	433.64	25.68	21.34
754.82	9	17.97	56.42	7.51	6.53	29.6	643.53	11.26	0	449.22	11.63	6.71		754.82	9	131.5	963.34	31.04	23.39	186.25	420.97	92.35	103.23	399.36	54.74	39.16
1080	13	32.37	100.39	10.02	7.56	54.7	991.46	20.66	270.4	608.91	22.33	11.71		1080	13	114.59	493.98	22.23	18.03	151.41	630.93	78.07	1080	532.9	36.82	36.52
678.01	8	61.74	1560.55	39.5	32.68	121.38	96.86	19.45	678.01	223.16	59.64	42.29		678.01	8	153.69	1642.2	40.52	32.92	196.16	96.86	87.34	678.01	292.2	42.47	66.34
1120	14	22.79	83.96	9.16	7.23	40.15	184.85	9.38	931.79	457.66	17.36	13.41		1120	14	149.79	2241.38	47.34	40.54	194.24	462.12	68.2	1120	477.06	44.45	81.59
952.65	12	27.38	43.04	6.56	4.69	39.35	674.88	19.12	952.65	481.37	11.97	8.25		952.65	12	143.61	1078.29	32.84	25.02	186.51	203.01	70.53	952.65	411.22	42.91	73.08
641.98	8	31.43	82.2	9.07	7.71	44.6	91.71	22	641.98	270.44	13.16	9.43		641.98	8	94.54	164.94	12.84	9.71	110.72	641.98	69.54	458.56	316.68	16.18	25
736.83	9	18.62	23.32	4.83	3.45	28.59	276.31	12.6	460.52	365.55	9.97	6.03		736.83	9	84.72	532.57	23.08	16.01	132.38	0	50.17	736.83	312.22	47.67	34.55
856.23	10	30.84	52.9	7.27	5.46	44.11	0	18.81	285.41	438.29	13.27	12.03		856.23	10	126.97	1230.48	35.08	26.45	164.28	190.27	54.02	856.23	368.65	37.31	72.95
945.95	11	41.36	209.8	14.48	11.98	61.29	756.76	20.98	94.59	558.76	19.93	20.38		945.95	11	125.25	120.67	10.99	7.79	133.76	283.78	98.17	945.95	468.18	8.51	27.08
598.54	7	46.35	417.75	20.44	16.56	76.93	299.27	20.11	0	315.47	30.59	26.24		598.54	7	115.79	405.49	20.14	16.04	145.54	399.02	88.01	0	318.8	29.75	27.78
680.92	8	24.27	111.32	10.55	8.87	40.6	486.37	12.94	0	392.78	16.34	11.32		680.92	8	123.77	408.49	20.21	16.04	149.09	583.65	91.49	0	361.29	25.33	32.28
1310	16	19.49	34.6	5.88	5.04	29.62	837.1	13.63	1310	699.14	10.13	5.86		1310	16	193.51	1912.11	43.73	34.65	248.37	92.91	103.03	1310	574.81	54.85	90.48
846.93	10	22.94	76.19	8.73	7.43	37.63	188.21	13.88	564.62	380.14	14.69	9.05		846.93	10	162.64	2163.34	46.51	38.52	229.11	0	94.83	846.93	350.65	66.48	67.8
901.33	11	24.91	135.15	11.63	9.3	46.55	90.13	12.6	540.8	358.46	21.64	12.31		901.33	11	91.19	1267.91	35.61	29.64	150.05	180.27	49.68	540.8	377.01	58.86	41.51
828	10	20.43	16.81	4.1	2.91	29.27	828	15.61	368	422.69	8.84	4.82		828	10	120.77	843.5	29.04	23.41	169.1	276	79.52	0	406.29	48.33	41.25
851.13	10	30.26	34.29	5.86	4.63	39.56	94.57	21.76	283.71	402.62	9.3	8.5		851.13	10	101.62	721.26	26.86	23.12	139.51	94.57	69.48	661.99	398.34	37.88	32.14
1050	12	21.12	44.98	6.71	5.66	34.34	766.64	14.04	383.32	570.93	13.23	7.08		1050	12	141.23	627.19	25.04	20.26	176.16	383.32	95.53	1050	508.01	34.92	45.7
1240	14	27.58	183.18	13.53	10.21	55.32	573.82	13.13	1240	589.34	27.73	14.46		1240	14	141.25	764.52	27.65	21.06	179.38	382.55	82.86	0	638.24	38.12	58.4
911.82	11	26.23	145.16	12.05	10.15	47.61	182.36	14.94	911.82	350.04	21.38	11.29		911.82	11	122.66	903.08	30.05	24.7	158.25	638.27	73.78	0	507.31	35.59	48.89
506.75	6	25.64	76.51	8.75	7.34	37.63	405.4	17.11	0	302.47	11.99	8.53		506.75	6	116.19	1695.79	41.18	33.1	157.35	506.75	55.72	0	307.52	41.16	60.47
1260	15	25.97	23.45	4.84	3.21	40.07	0	19.24	901.33	612	14.11	6.72		1260	15	81.99	121.21	11.01	7.32	111.43	0	61.85	1260	595.14	29.45	20.14
1020	12	29.87	257.5	16.05	12.56	64.1	0	15.89	924.91	368.39	34.22	13.98		1020	12	144.85	1184.32	34.41	26.1	193.17	1020	73.34	0	575.49	48.32	71.52
894.61	10	29.26	70.54	8.4	6.55	43.33	330.49	16.65	110.16	482.98	14.06	12.62		894.61	10	107.45	136.75	11.69	9.52	122.91	894.61	91.78	0	447.5	15.46	15.67
1250	15	39.95	256.14	16	13.53	73.3	97.94	18.81	791.38	609.28	33.35	21.14		1250	15	119.7	389.4	19.73	15.33	149.84	391.75	87.93	1000	614.62	30.13	31.77
703.82	8	29.13	97.74	9.89	7.69	44.87	301.64	18.08	0	370.48	15.75	11.05		703.82	8	84.17	430.15	20.74	17.15	110.41	100.55	53.37	402.18	346.33	26.24	30.8
788.78	9	35	14.6	3.82	3.18	40.95	492.99	30.31	0	399.95	5.95	4.69		788.78	9	108.4	128.43	11.33	8.44	131.92	98.6	96.61	394.39	377.06	23.52	11.79
867.27	10	26.63	49.27	7.02	5.42	37.32	578.18	16.63	770.91	416.56	10.69	10		867.27	10	102.41	245.12	15.66	11.84	126.42	481.82	78.74	770.91	414.69	24.01	23.67
959.01	11	31.89	188.28	13.72	11.08	55.45	103.33	17.01	516.67	414.34	23.55	14.88		959.01	11	164.57	1621.62	40.27	33.25	219.39	959.01	94.74	0	551.68	54.82	69.83
1510	17	38.39	160.46	12.67	10.04	64.48	191.66	15.74	1280	673.03	26.09	22.65		1510	17	99.6	920.66	30.34	24.26	153.47	0	57.11	1510	620.49	53.87	42.48
1220	14	22.4	81.6	9.03	7.3	39.07	833.11	12.2	216.61	670.37	16.67	10.2		1220	14	171.06	634.42	25.19	17.5	202.71	1030	103.83	0	656.13	31.66	67.22
1580	19	18.96	90.28	9.5	7.96	42.37	0	7.25	564.62	781.41	23.4	11.72		1580	19	126	1177.49	34.31	28.44	183.97	1030	77.18	0	892.68	57.97	48.81
681.5	8	14.52	36.75	6.06	5.03	22.34	486.79	6.34	0	406.91	7.82	8.18		681.5	8	119.4	488.05	22.09	19.5	143.43	486.79	88.44	0	377.83	24.03	30.95
717.76	8	16.62	12.71	3.57	3.13	21.14	0	11.42	615.22	353.52	4.52	5.19		717.76	8	79.01	181.14	13.46	9.06	106.75	717.76	62.54	410.15	380.65	27.73	16.47
810.58	10	14.93	11.96	3.46	2.77	20.14	0	11	270.19	428.72	5.2	3.93		810.58	10	84.48	327.62	18.1	14.76	106.75	0	56.58	360.26	411.93	22.26	27.91
1620	19	39.01	288.05	16.97	14.49	72.18	0	19.39	1620	651.49	33.17	19.62		1620	19	90.37	439.48	20.96	17.19	132.35	437.3	61.95	1170	780.82	41.98	28.42
1080	13	36.43	311.99	17.66	14.85	69.12	179.29	20.96	627.5	413.83	32.69	15.47		1080	13	131.58	748.39	27.36	21.37	161.29	448.21	69.42	0	580.49	29.71	62.16
686.07	8	24.2	90.98	9.54	8.13	35.56	348.23	11.46	686.07	330.79	11.36	12.74		686.07	8	101.99	148.54	12.19	9.09	121.53	116.08	86.15	348.23	342.31	19.54	15.85
1030	12	28.77	206.81	14.38	11.97	54.5	238.88	8.86	1030	397.65	25.72	19.91		1030	12	122.21	198.13	14.08	11.6	144.16	238.88	102.99	549.02	525.8	21.95	19.21
758.03	9	19.68	25.22	5.02	4.22	27.62	568.53	13.72	284.26	390.83	7.94	5.97		758.03	9	125.55	790.28	28.11	21.44	151.22	758.03	72.23	0	423.4	25.67	53.32
1280	15	30.01	51.55	7.18	5.64	45.66	410.15	19.53	1090	623.24	15.64	10.49		1280	15	97.72	390.92	19.77	13.94	128.97	0	46.57	1280	590.23	31.25	51.15
1020	12	62.41	220.66	14.85	11.57	87.79	474.63	36.8	658.06	524.1	25.37	25.61		1020	12	136.33	1636.98	40.46	26.8	210.64	255.28	72.21	1020	467.2	74.31	64.13
1430	17	61.91	2035.36	45.11	38.58	139.76	751.21	14.88	281.7	816.71	77.85	47.03		1430	17	139.22	2509.43	50.09	41.18	197.39	93.9	42.14	1430	569.12	58.17	97.08
1140	13	23.29	31.24	5.59	4.72	33.86	381.59	15.13	1140	542.16	10.57	8.16		1140	13	82.6	743.7	27.27	18.74	154.64	0	51.14	1140	473.74	72.04	31.46
796.55	10	28.5	93.92	9.69	7.89	45.84	796.55	21.47	423.41	455.5	17.34	7.03		796.55	10	99.53	175.68	13.25	10.98	120.98	609.98	83.42	143.55	401.28	21.45	16.11
671.55	8	38.35	148.7	12.19	9.42	58.71	671.55	24.1	0	390.21	20.36	14.25		671.55	8	133.4	656.84	25.63	20.87	172.16	0	96.85	287.81	327.55	38.77	36.54
1240	15	52.54	412.84	20.32	17.21	89.62	1150	27.94	0	710.82	37.08	24.6		1240	15	105.54	710.69	26.66	22.51	142.15	886.86	64.82	266.06	653.01	36.61	40.72
796.28	9	61.07	1270.07	35.64	27.2	130.21	0	31.79	597.21	303.72	69.14	29.28		796.28	9	138.71	992.92	31.51	21.72	184.5	0	72.9	796.28	353.97	45.79	65.81
758.04	9	39.73	122.8	11.08	9.22	56.97	284.26	21.21	758.04	333.6	17.25	18.51		758.04	9	107.85	473.44	21.76	16.14	155.19	0	86.9	568.53	339.21	47.34	20.94
1130	13	41.93	253.89	15.93	13.15	76.2	0	25.8	1130	468.83	34.27	16.12		1130	13	75.54	266.83	16.33	13.77	104.68	846.95	54.29	470.53	586.13	29.13	21.25
960.91	11	17.34	48.56	6.97	5.7	30.17	960.91	9.28	384.36	559.53	12.83	8.05		960.91	11	61.71	228.83	15.13	12.77	82.61	576.55	39.27	96.09	516.96	20.9	22.45
1060	13	48.1	642.78	25.35	23.03	81.5	873.92	16.59	0	682.97	33.41	31.51		1060	13	135.63	669.12	25.87	19.02	163.81	398.46	72.59	1060	503.13	28.18	63.04
916.59	11	15.92	53.76	7.33	6.2	28.37	641.61	8.08	0	552.34	12.46	7.84		916.59	11	125.52	813.66	28.52	23.74	178.14	641.61	95.04	916.59	488.6	52.62	30.48
745.38	9	29.35	178.75	13.37	10.97	45.14	465.87	11.45	186.35	440.8	15.79	17.9		745.38	9	157.4	891.79	29.86	21.75	178.39	559.04	88.96	745.38	344.21	21	68.44
706.07	8	21.96	91.89	9.59	7.8	34.72	605.2	9.43	0	442.39	12.76	12.54		706.07	8	164.49	2033.68	45.1	36.31	219.08	0	93.5	706.07	294.56	54.59	70.99
760.64	9	49.07	160.25	12.66	8.5	65.73	475.4	23.32	0	419.86	16.66	25.76		760.64	9	148.54	59.47	7.71	5.82	159.64	475.4	133.11	760.64	376.35	11.09	15.44
963.6	12	51.05	265.21	16.29	13.43	76.13	550.8	28.82	0	509.28	25.09	22.22		963.6	12	135.14	110.81	10.53	7.47	156.27	856.6	121.9	275.4	494.27	21.13	13.24
908.77	11	27.07	55.1	7.42	6.07	39.6	817.89	17.48	545.26	476.07	12.53	9.59		908.77	11	137.47	889.38	29.82	21.99	173.83	908.77	70.47	0	509.97	36.37	67
1700	20	39.53	94.33	9.71	6.88	59.13	315.56	24.54	977.22	793.65	19.6	14.99		1700	20	98.74	321.2	17.92	14.75	128.42	315.56	68.31	0	837.36	29.67	30.43
957.19	11	42.7	228.21	15.11	12.85	67.97	0	27.95	574.32	385.66	25.27	14.75		957.19	11	128.96	874.62	29.57	23.25	170.29	478.6	69.14	0	486.2	41.34	59.82
535.64	6	34.62	175.55	13.25	10.61	51.74	107.13	20.33	535.64	222.43	17.12	14.29		535.64	6	80.29	193.29	13.9	11.84	98.36	214.26	65.01	535.64	254.73	18.06	15.29
1980	23	38.02	381.31	19.53	17.26	67.51	382.4	13.87	1040	891.94	29.49	24.15		1980	23	155.65	1745.07	41.77	35.47	205.39	1790	61.79	0	1120	49.74	93.86
748.03	9	47.06	213.25	14.6	10.92	72.36	93.5	30.15	374.02	342.64	25.3	16.9		748.03	9	159.32	395.29	19.88	16.03	193.17	561.03	133.22	748.03	380.63	33.85	26.1
816.91	10	51.36	599.41	24.48	21.57	80.41	635.38	21.63	90.77	514.21	29.06	29.72		816.91	10	115.57	417.04	20.42	15.06	151.04	181.54	78.66	0	402.62	35.47	36.91
922.19	11	55.67	540.39	23.25	18.61	97.03	276.66	27.39	0	442.62	41.36	28.28		922.19	11	135.91	589.16	24.27	19.99	173.66	184.44	101.05	0	439.97	37.75	34.86
743.25	9	30.8	49.95	7.07	5.36	44.07	92.91	22.11	557.44	333.13	13.27	8.68		743.25	9	98.06	182.63	13.51	10.57	118.41	650.35	82.61	371.63	385.37	20.35	15.45
1080	13	49.4	878.27	29.64	24.89	106.35	451.27	19.09	902.55	428.54	56.94	30.31		1080	13	146.78	612.87	24.76	18.42	180.86	722.04	93.99	0	577.75	34.08	52.79
810.58	10	26.4	24.94	4.99	3.45	38.69	810.58	22.11	90.06	427.54	12.29	4.29		810.58	10	139.86	2134.05	46.2	36.83	224.92	810.58	80.19	0	477.72	85.07	59.66
1130	13	27.55	122.03	11.05	8.95	46.05	541.53	18.01	108.31	565.61	18.5	9.54		1130	13	119.66	405.05	20.13	16.04	156.89	216.61	93.98	640.18	562.7	37.23	25.68
881.77	10	25.3	56.17	7.49	6.28	33.32	489.87	11.69	0	458.83	8.02	13.61		881.77	10	147.68	2000.07	44.72	36.36	205.96	881.77	64.99	0	520.22	58.28	82.69
922.19	11	51.08	344.02	18.55	15.18	79.24	276.66	26.62	829.97	407.65	28.16	24.46		922.19	11	145.11	267.7	16.36	11.57	171.94	553.31	110.47	0	480.69	26.83	34.64
996.14	12	27.16	70.24	8.38	6.99	38.56	724.47	12.22	0	526.92	11.4	14.94		996.14	12	90.87	969.07	31.13	26.44	140.69	815.03	58.59	362.23	584.23	49.81	32.28
822.23	10	23.5	15.13	3.89	3.25	28.87	456.8	17.22	822.23	386.71	5.37	6.28		822.23	10	111.21	413.4	20.33	15.96	135.48	548.15	73.93	0	448.36	24.27	37.28
1270	15	44.21	573.81	23.95	19.03	95.27	995.4	18.9	0	764.83	51.06	25.31		1270	15	96.61	397.28	19.93	16.04	141.77	0	70.07	1270	586.5	45.16	26.54
851.13	10	24.52	75.99	8.72	7.14	39.73	756.56	15.31	189.14	495.96	15.22	9.21		851.13	10	85.88	222.91	14.93	12.14	112.5	851.13	66.15	0	435.26	26.62	19.72
598.54	7	38.46	107.88	10.39	8.67	56.63	399.02	29.42	99.76	320.31	18.16	9.04		598.54	7	142.27	375.66	19.38	14.79	160.32	199.51	106.44	598.54	276.87	18.05	35.83
1080	12	48.09	107.01	10.34	8.41	66.29	209.84	32.38	524.6	493.11	18.2	15.72		1080	12	84.49	859.15	29.31	20.64	157.16	0	59.12	1080	470.65	72.67	25.37
1390	16	43.92	576.98	24.02	17.45	103.72	912.29	17.14	1390	716.8	59.79	26.79		1390	16	86.54	519.67	22.8	18.35	123.28	312.55	42.54	1390	612.12	36.74	44
1180	14	76.57	2649.17	51.47	40.79	188.95	517.47	29.71	1180	553.72	112.39	46.86		1180	14	145.31	3240.99	56.93	49.84	207.29	423.29	52.17	1180	462.36	61.98	93.14
1130	13	52.17	784.88	28.02	22.42	98.59	945.73	17.71	0	705.47	46.41	34.46		1130	13	120.33	1324.32	36.39	29.97	164.56	378.29	42.44	1130	537.27	44.22	77.89
906.59	11	15.91	125.26	11.19	9.71	34.16	0	6.22	906.59	279.01	18.24	9.7		906.59	11	123.33	1010.88	31.79	26.4	162.96	271.98	62.06	906.59	392.69	39.63	61.27
764.8	9	61.06	426.62	20.65	16.76	100.26	0	35.38	764.8	340.15	39.2	25.68		764.8	9	142.53	1608.73	40.11	33.44	187.66	286.8	70.45	764.8	326.74	45.13	72.07
566.56	7	48.65	224.23	14.97	9.82	80.84	566.56	37.15	377.71	319.12	32.2	11.5		566.56	7	136	971.54	31.17	25.59	183.29	0	94.38	283.28	274.95	47.29	41.62
535.64	6	24.52	31.38	5.6	4.61	32.47	321.38	18.63	428.51	264.46	7.95	5.89		535.64	6	107.3	837.69	28.94	21.12	150.76	0	67.46	535.64	223.42	43.47	39.84
1130	13	45.71	372.81	19.31	15.93	72.65	945.73	18.4	189.15	680.7	26.94	27.31		1130	13	145.5	772.73	27.8	24.86	179.47	851.15	104.68	1130	573.92	33.96	40.82
1040	12	16.25	168.87	13	10.94	38.45	949.72	5.8	189.94	741.71	22.19	10.45		1040	12	122.48	1880.12	43.36	35.81	188.88	854.75	64.2	94.97	630.01	66.4	58.27
1140	13	37.57	244.81	15.65	13.02	66.61	1040	21.66	284.76	676.94	29.04	15.91		1140	13	97.34	470.85	21.7	18.74	128.89	1040	69.24	284.76	608.33	31.55	28.1
1500	17	44.85	773.61	27.81	16.54	138.7	0	27.29	1100	579.62	93.85	17.56		1500	17	100.27	317.85	17.83	13.35	137.74	0	72.36	1200	724.75	37.48	27.91
1120	13	28.78	97.86	9.89	7.87	45.44	560.41	18.3	934.02	547.02	16.65	10.48		1120	13	137.58	2051.69	45.3	37.28	202.58	747.21	60.97	0	648.65	65	76.6
768.94	9	34.27	53.3	7.3	5.96	43.36	288.35	23.26	672.82	349.76	9.09	11		768.94	9	117.37	647.26	25.44	20.55	148.65	288.35	71.36	0	385.5	31.28	46
818.37	10	29.02	120.96	11	7.47	56.49	0	19.98	727.44	331.34	27.47	9.04		818.37	10	132.17	1076	32.8	27.97	178.06	272.79	82.72	0	403.09	45.89	49.44
839.88	10	39.51	194.42	13.94	12.02	56.76	279.96	21.36	746.56	384.85	17.24	18.15		839.88	10	100.79	903.43	30.06	25.68	139.51	186.64	63.26	559.92	368.9	38.72	37.53
919.18	11	33.98	224.98	15	12.04	60.33	919.18	18.71	183.84	567.22	26.35	15.28		919.18	11	145.03	552.83	23.51	16.64	174.75	919.18	89.6	0	492.28	29.72	55.43
619.36	7	69.72	1495.63	38.67	33.19	120.13	206.45	24.44	619.36	225.31	50.42	45.27		619.36	7	117.6	1364.07	36.93	30.19	149.17	309.68	55.9	0	360.48	31.56	61.7
649.96	8	32.73	216.3	14.71	12.27	54.21	557.11	16.13	0	411.13	21.49	16.6		649.96	8	163.78	1428.65	37.8	28.2	212.43	0	93.66	649.96	280.92	48.66	70.12
800.75	9	58.92	1343.55	36.65	26	135.85	800.75	19.68	0	535.77	76.93	39.24		800.75	9	179.4	347.58	18.64	15.94	207.65	700.65	156.18	100.09	424.82	28.25	23.22
1070	13	45.28	222.07	14.9	12.63	71.21	178.67	22.7	1070	484.34	25.93	22.58		1070	13	102.47	340.66	18.46	13.78	128.72	268.01	64.76	1070	532.98	26.25	37.71
837.04	10	27.46	72.03	8.49	6.6	41.59	279.01	14.46	0	419.25	14.13	12.99		837.04	10	189.1	267.13	16.34	13.59	208.87	279.01	162.49	837.04	418.6	19.77	26.62
723.8	8	40.09	496.6	22.28	18.31	73.47	413.6	13.04	0	417.65	33.38	27.06		723.8	8	161.17	176.93	13.3	11.15	178.62	0	144.74	517	345.91	17.45	16.43
537.86	6	20.37	20.96	4.58	3.65	25.81	537.86	14.1	0	304.57	5.45	6.27		537.86	6	224.38	294.83	17.17	13.35	241.65	322.71	194.56	0	278.72	17.27	29.82
932.33	11	36.06	113	10.63	8.39	57.35	340.75	25.83	932.33	413.11	21.29	10.22		932.33	11	148.57	454.81	21.33	16.27	193.84	0	124.6	833.73	420.74	45.27	23.97
712.21	8	45.47	453.28	21.29	17.86	75.99	305.23	16.28	712.21	286.55	30.52	29.19		712.21	8	166.75	859.93	29.32	24.19	194.71	305.23	113.02	712.21	324.02	27.95	53.73
790.28	9	54.08	484.31	22.01	18.65	87.24	493.93	28.62	197.57	421.38	33.15	25.46		790.28	9	136.89	805.14	28.37	20.1	177.44	0	87.26	790.28	349.49	40.55	49.63
962.15	11	40.22	530.87	23.04	18.49	82.44	481.07	14.03	0	514.65	42.22	26.19		962.15	11	168.98	1802.01	42.45	33.4	208.29	384.86	78.66	962.15	419.63	39.3	90.33
1310	16	36.18	107.65	10.38	8.76	53.29	830.41	22.4	275.3	721.24	17.11	13.78		1310	16	131.69	1099.72	33.16	27.44	179.45	550.6	78.3	0	667.79	47.76	53.39
757.51	9	41.93	268.11	16.37	13.17	76.28	0	27.17	378.76	306.13	34.35	14.76		757.51	9	96.11	310.24	17.61	14.96	122.62	662.82	76.05	189.38	401.85	26.51	20.06
1090	13	26.94	159.74	12.64	10.79	51.85	815.03	13.81	362.24	662.29	24.91	13.12		1090	13	126.24	226.83	15.06	11.69	152.1	815.03	102.55	1090	558.97	25.86	23.69
EphrinA3 proximal
Length	Pixel Count	Mean Value	Variance	Standard Deviation (RMS)	Average Deviation	Max Amplitude	Max Position	Min Amplitude	Min Position	Center Of Mass Pos.	Maximum Peak	Maximum Valley	CHANNEL 2 Calbindin	Length	Pixel Count	Mean Value	Variance	Standard Deviation (RMS)	Average Deviation	Max Amplitude	Max Position	Min Amplitude	Min Position	Center Of Mass Pos.	Maximum Peak	Maximum Valley
1480	17	20.99	58.17	7.63	6.47	34.05	1110	10.49	1390	759.48	13.06	10.51		1480	17	73.92	538.97	23.22	18.83	115.6	648.24	41.66	185.21	771.57	41.68	32.26
998.85	12	23.9	241.9	15.55	12.99	50.62	998.85	7.99	236.11	670.54	26.72	15.92		998.85	12	69.09	178.33	13.35	10.42	89.22	0	48.36	236.11	495.72	20.13	20.73
426.03	5	17.17	33.75	5.81	4.64	23.12	319.52	9.72	0	245.3	5.95	7.45		426.03	5	96.52	918.34	30.3	22.03	137.81	0	56	426.03	171.39	41.29	40.52
977.27	11	24.41	155.13	12.46	8.86	46.48	195.45	9.14	977.27	381.49	22.06	15.27		977.27	11	94.16	467.05	21.61	17.72	134.11	390.91	68.17	97.73	484.73	39.95	25.99
806.66	9	18.5	18.86	4.34	3.32	25.06	806.66	12.04	504.16	401.75	6.56	6.46		806.66	9	65.77	327.73	18.1	13.88	87.79	201.67	36.33	705.83	342.35	22.02	29.44
873.19	10	32.21	113.71	10.66	8.32	46.94	194.04	16.24	873.19	378.72	14.73	15.97		873.19	10	74.97	329.22	18.14	13.87	94.78	0	38.03	873.19	387.12	19.81	36.94
788.78	9	24.14	49.25	7.02	5.82	34.04	788.78	13.87	0	443.67	9.9	10.27		788.78	9	116.94	2344.29	48.42	39.47	173.81	197.19	45.18	788.78	323.96	56.87	71.76
780.7	9	19.85	20.27	4.5	3.37	26.92	487.94	12.54	0	415.34	7.06	7.32		780.7	9	111.01	458.99	21.42	13.87	140.07	390.35	61.97	780.7	368	29.06	49.04
818.37	10	16.91	25.22	5.02	4.3	23.88	363.72	9.01	818.37	381.2	6.97	7.9		818.37	10	96.07	567.47	23.82	17.94	131.56	363.72	55.97	818.37	371.62	35.48	40.1
1570	18	16.86	43.38	6.59	4.95	30.62	370.3	9.44	1390	728.81	13.75	7.42		1570	18	74.02	437.47	20.92	15.65	101.46	0	24.9	1570	681.78	27.45	49.12
1800	21	11.77	71	8.43	5.47	38.86	391.11	5.45	97.78	808.2	27.09	6.32		1800	21	88.36	311.68	17.65	14.89	128.3	488.89	64.79	966.78	909.76	39.93	23.57
1270	15	27.35	151.53	12.31	10.7	46.53	545.09	14.47	999.32	564.85	19.18	12.88		1270	15	71.28	55.38	7.44	5.6	86.22	0	57.86	1270	615.29	14.94	13.42
415.67	5	21.1	229.05	15.13	12.99	39.06	415.67	7.01	103.92	294.89	17.96	14.09		415.67	5	123.16	622.76	24.96	17.23	146.47	103.92	81.48	415.67	185.42	23.31	41.69
1270	15	20.34	102.82	10.14	8.57	39.15	547.34	8.37	1270	610.04	18.81	11.97		1270	15	80.49	336.31	18.34	14.96	110.42	1180	45.15	817.73	630.91	29.93	35.34
1300	15	34.21	213.87	14.62	12.47	55.15	620	12.56	1300	599.89	20.94	21.64		1300	15	79.25	197.14	14.04	11.26	109.25	1200	57.4	206.67	683.74	30	21.85
699.3	8	13.52	55.64	7.46	6.28	25.6	99.9	6.64	499.5	252.61	12.08	6.88		699.3	8	77.82	425.64	20.63	15.16	114.16	0	55.87	699.3	307.17	36.35	21.95
498.87	6	14.32	35.3	5.94	4.86	23.33	0	8.11	399.09	191.67	9.02	6.21		498.87	6	97.06	575.05	23.98	20.24	131.41	498.87	69.28	299.32	262.34	34.35	27.78
720.42	8	34.62	642.64	25.35	22.4	68.84	454.82	11.27	0	393.9	34.22	23.35		720.42	8	110.97	201.23	14.19	12.3	130.41	113.71	96.08	454.82	346.12	19.44	14.88
541.53	6	26.58	81.26	9.01	6.79	40	324.92	16.29	541.53	269.88	13.42	10.28		541.53	6	109.44	147.17	12.13	10	126.88	0	96.09	541.53	253.84	17.43	13.35
695.32	8	14.84	11.79	3.43	2.61	20.59	397.33	9.4	198.66	362.24	5.75	5.43		695.32	8	107.34	169.99	13.04	10.9	123.57	595.99	87.14	198.66	356.31	16.23	20.2
498.87	6	8.63	1.24	1.11	0.85	9.96	99.77	7.26	0	254.47	1.33	1.37		498.87	6	112.05	191.87	13.85	10.26	135.94	0	98.39	498.87	233.76	23.89	13.65
454.82	5	39.76	136.13	11.67	9.09	49.48	454.82	21.1	0	266.26	9.72	18.66		454.82	5	117.56	1464.89	38.27	25.59	152.73	227.41	56	454.82	198.5	35.17	61.56
991.76	12	26.94	109.8	10.48	8.62	45.7	360.64	15.22	0	467.08	18.75	11.72		991.76	12	69.04	186.41	13.65	9.59	89.55	90.16	35.81	991.76	462.54	20.52	33.23
983.43	11	23.56	131.13	11.45	7.96	46.88	880.52	12.47	122	602.64	23.33	11.09		983.43	11	92.11	1665.07	40.81	36.05	142.62	365.99	39.45	880.52	390.1	50.51	52.67
394.14	5	24.04	30.87	5.56	4.44	29.76	295.6	16.9	197.07	186.83	5.72	7.14		394.14	5	109.84	112.11	10.59	8.59	122.25	295.6	97.68	98.53	195.41	12.4	12.16
851.13	10	11.12	33.82	5.82	4.23	24.89	567.42	6.48	283.71	459.78	13.78	4.63		851.13	10	101.46	288.05	16.97	12.56	120.62	661.99	67.32	0	456.9	19.16	34.15
994.95	12	35.58	198.22	14.08	11.16	63.67	361.8	16.49	633.15	482.22	28.09	19.09		994.95	12	75.13	255.78	15.99	12.37	102.8	0	44.03	994.95	452.53	27.67	31.1
503.61	6	18.61	42.16	6.49	4.62	30.67	0	13.41	302.17	214.67	12.07	5.19		503.61	6	136.52	308.49	17.56	14.8	160.43	402.89	116.13	100.72	266.86	23.91	20.39
418.52	5	20.69	266.46	16.32	11.08	48.39	418.52	7.18	0	302.58	27.7	13.51		418.52	5	124.58	450.49	21.22	16.07	153.19	313.89	97.77	104.63	226.04	28.61	26.81
678.01	8	17.33	9.36	3.06	2.3	22.38	484.29	12.1	678.01	331.86	5.04	5.24		678.01	8	49.72	157.04	12.53	8.37	76.44	0	34.62	678.01	305.65	26.73	15.1
1130	13	16.24	12.81	3.58	2.85	20.97	943.69	8.54	1130	525.01	4.73	7.7		1130	13	85.23	236.34	15.37	12.6	106.98	283.11	54.78	1130	523.02	21.75	30.45
712.77	8	7.75	11.37	3.37	2.68	12.96	203.65	5.05	509.12	322.15	5.21	2.7		712.77	8	91.84	371.21	19.27	15.86	120.22	610.95	66.46	305.47	372.48	28.38	25.39
705.51	8	21.31	196.71	14.03	12.26	42.46	705.51	8.45	201.57	479.08	21.16	12.85		705.51	8	89.51	821.96	28.67	25	129.09	201.57	54.45	503.93	338.96	39.58	35.06
1520	18	16.67	18.52	4.3	3.19	27.86	0	10.34	1340	718.16	11.2	6.33		1520	18	103.17	1193.54	34.55	28.73	153.47	447.21	49.87	1250	638.11	50.3	53.3
0	1	41.21	0	0	0	41.21	0	41.21	0	0	0	0		0	1	122.33	0	0	0	122.33	0	122.33	0	0	0	0
1460	17	24.32	39.13	6.26	5.33	34.82	822.25	16.88	1190	676.81	10.5	7.44		1460	17	74.64	352.57	18.78	11.53	137.02	0	62.2	1460	679.43	62.38	12.44
458.29	5	13.06	30.5	5.52	4.46	19.75	458.29	6.2	0	289.8	6.69	6.86		458.29	5	83.3	1199.73	34.64	28.39	121.13	0	41.64	458.29	169.88	37.83	41.66
856.23	10	12.65	21.08	4.59	3.98	19.51	570.82	7.19	285.41	499.66	6.86	5.46		856.23	10	64.26	89.87	9.48	7.96	78.36	0	50.75	761.09	398.78	14.11	13.5
1370	16	25.03	199.2	14.11	12.1	48.79	744.04	5.2	1370	636	23.76	19.83		1370	16	73.52	1017.04	31.89	29.08	115.37	465.02	34.7	1050	535.17	41.85	38.83
1130	13	25.14	74.88	8.65	6.37	39.9	281.7	8.98	1130	502.17	14.76	16.16		1130	13	58.56	131.97	11.49	8.71	83.35	0	42.55	1130	526.91	24.79	16.02
1020	12	35.36	210.86	14.52	11.34	61.27	745.29	18.29	93.16	545.18	25.9	17.08		1020	12	75.63	682.54	26.13	19.48	128.16	0	49.8	931.61	437.11	52.52	25.83
919.37	11	19.54	50.11	7.08	5.85	32.56	474.59	11.49	189.84	474.26	13.02	8.05		919.37	11	61.75	438.33	20.94	15.58	102.51	0	37.13	284.75	419.81	40.76	24.62
697.03	8	21.62	77.22	8.79	7	35.69	697.03	14.49	0	418.54	14.06	7.14		697.03	8	57.75	445.18	21.1	16.97	100.25	0	38.41	398.3	284.08	42.5	19.34
806.66	9	29.56	234.57	15.32	11.62	53.79	302.5	10.84	806.66	364.62	24.23	18.73		806.66	9	64.94	131.13	11.45	8.61	88.05	0	53.67	403.33	391.96	23.12	11.26
585.82	7	26.26	297.8	17.26	14.34	51.7	292.91	8.34	585.82	298.18	25.44	17.92		585.82	7	112.43	65.66	8.1	6.83	122.21	195.27	101.44	488.18	293.78	9.78	10.99
955.54	11	29.47	286.6	16.93	13.42	61.77	573.32	10.42	191.11	552.28	32.3	19.05		955.54	11	157.02	1613.68	40.17	33.33	203.77	0	91.46	955.54	405.42	46.75	65.56
705.38	8	12.57	13.2	3.63	3.29	17.5	112.61	8.99	450.44	333.58	4.93	3.59		705.38	8	87.48	476.73	21.83	15.1	133.67	0	66.97	450.44	334.47	46.19	20.51
937.11	11	9.91	10.17	3.19	2.53	14.95	0	5.41	275.43	467.82	5.05	4.49		937.11	11	80.43	260.43	16.14	14.08	101.57	0	58.4	937.11	429.1	21.14	22.03
856.23	10	11.36	9.56	3.09	2.68	15.47	856.23	6.95	665.96	436.55	4.11	4.4		856.23	10	110.04	320.33	17.9	14.85	132.91	380.55	78.93	856.23	399.31	22.86	31.11
845.05	10	27.43	145.8	12.07	9.4	50.11	375.58	10.42	751.16	364.41	22.68	17.01		845.05	10	83.19	1297.14	36.02	30.21	136.87	93.89	39.71	845.05	320.71	53.68	43.48
1180	14	30.3	382.97	19.57	16.02	70.22	814.41	10	452.45	631.48	39.93	20.29		1180	14	76.63	235.6	15.35	12.03	98.31	361.96	40.83	1180	532.7	21.68	35.8
1160	14	18.43	63.43	7.96	5.9	34.54	89.21	8.63	446.05	499.39	16.11	9.8		1160	14	81.14	89.74	9.47	8.36	91.45	446.05	65.54	802.9	557.96	10.31	15.6
1120	13	29.92	382.14	19.55	15.3	73.96	654.02	14.09	280.29	593.85	44.04	15.83		1120	13	72.29	95.98	9.8	6.79	87.09	93.43	49.05	1120	524.77	14.8	23.24
984.94	12	16.31	28.76	5.36	4.1	27.84	0	8.8	268.62	494.77	11.52	7.51		984.94	12	46.51	156.27	12.5	8.13	79.81	0	32.28	268.62	473.26	33.3	14.23
282.93	3	5.88	0.71	0.84	0.61	6.79	282.93	5.14	141.47	150.24	0.92	0.74		282.93	3	45.02	2.52	1.59	1.13	46.71	0	43.57	141.47	139.45	1.69	1.46
1730	20	14.34	17.65	4.2	3.01	24.41	1620	8.67	741.22	911.35	10.06	5.67		1730	20	103.61	395.08	19.88	14.1	137.46	1620	67.28	555.92	924.72	33.86	36.33
265.59	3	10.59	1.44	1.2	0.82	11.82	265.59	9.42	0	142.83	1.23	1.17		265.59	3	44.99	18.95	4.35	3.07	49.59	132.8	40.94	0	136.25	4.6	4.05
1460	17	13.04	14.46	3.8	2.84	21.6	286.49	7.24	0	695.06	8.56	5.81		1460	17	58.57	225.72	15.02	12.98	80.59	1360	30.67	95.5	829.89	22.02	27.9
660.58	8	18.22	17.01	4.12	3.12	24.95	463.92	13.79	0	359.6	6.73	4.43		660.58	8	52.2	52.77	7.26	5.13	62.28	365.58	39.93	660.58	312.32	10.08	12.27
537.86	6	9.38	1.63	1.28	0.96	11.23	322.71	7.79	430.29	257.86	1.85	1.59		537.86	6	39.63	220.95	14.86	10.71	53.78	0	12.03	537.86	212.75	14.15	27.59
797.27	9	22.29	93.58	9.67	7.58	35.04	298.98	5.48	0	405.34	12.75	16.82		797.27	9	78.86	734.74	27.11	20.69	109.22	398.64	24.75	0	428.62	30.37	54.1
816.43	10	21.66	46.38	6.81	5.15	34.29	181.43	12.13	725.71	385.56	12.63	9.53		816.43	10	72.13	113.55	10.66	8	89.64	362.86	51.74	0	427.59	17.51	20.39
609.04	7	22.2	82.25	9.07	7.44	36.93	406.02	12.55	609.04	330.66	14.73	9.65		609.04	7	87.16	519.45	22.79	19.22	116.17	609.04	52.13	0	351.41	29.02	35.03
730.89	9	25.4	6.3	2.51	1.72	29.26	730.89	20.17	0	378.36	3.86	5.22		730.89	9	84.57	368.23	19.19	14.29	123.31	730.89	63.65	274.08	390.06	38.75	20.92
618.08	7	14.81	25.48	5.05	3.59	24.2	0	8.6	412.05	256.16	9.4	6.2		618.08	7	102.77	596.81	24.43	17.18	133.6	309.04	56.91	0	334.83	30.83	45.86
597.22	7	8.77	4.76	2.18	1.6	10.99	0	4.86	597.22	262.61	2.23	3.91		597.22	7	65.68	24.11	4.91	3.97	73.25	597.22	59.06	0	296.42	7.57	6.62
382.92	4	25.57	28.83	5.37	4.01	31.84	255.28	19.12	0	211.73	6.26	6.45		382.92	4	74.9	422.7	20.56	14.92	88.9	255.28	45.05	0	221.38	14.01	29.85
703.82	8	24.99	171.33	13.09	10.7	47.41	201.09	9.99	603.27	265.1	22.41	15.01		703.82	8	69.93	332.72	18.24	15.77	93.98	301.64	47.29	603.27	324.04	24.05	22.64
1010	12	8.1	1.25	1.12	0.93	10.42	1010	6.81	0	531.91	2.33	1.28		1010	12	59.58	207.79	14.42	12.8	81.44	368.69	42.95	829.55	473.49	21.86	16.64
1080	13	9.51	4.33	2.08	1.51	15.3	0	7.57	628.79	488.37	5.79	1.94		1080	13	35.22	138.51	11.77	9.49	57.75	0	19.73	359.31	545.61	22.52	15.49
1630	19	29.48	355.68	18.86	14.13	75.7	491.12	12.12	1170	706.74	46.22	17.36		1630	19	55.62	578.67	24.06	19.96	93.47	491.12	15.78	1260	725.55	37.84	39.84
1190	14	12.44	62.28	7.89	5.98	30.77	1190	5.36	643.15	747.1	18.33	7.08		1190	14	36.81	90	9.49	8.44	50.11	1100	24.6	183.76	654.52	13.3	12.22
985.75	12	10.4	31.3	5.59	3.82	23.7	537.68	5.71	268.84	494.74	13.3	4.69		985.75	12	49.98	158.51	12.59	10.17	67.2	358.45	27.08	627.29	462.08	17.23	22.9
731.97	9	23.35	166.04	12.89	11.08	42.23	365.99	8.54	731.97	341	18.88	14.81		731.97	9	64.73	64.62	8.04	6.3	76.17	365.99	50.65	731.97	347.07	11.44	14.08
1210	14	34.34	319.87	17.88	15.75	59.3	838.08	8.76	0	705.69	24.96	25.58		1210	14	79.9	104.89	10.24	7.2	100.97	1120	65.58	0	641.73	21.07	14.32
1150	13	16.92	30.57	5.53	4.85	24.62	478.79	7.63	0	583.65	7.7	9.28		1150	13	46.54	140.26	11.84	10.1	65.32	574.55	28.41	957.58	570.98	18.78	18.13
1170	15	21.37	79.77	8.93	6.86	38.55	1170	9.69	0	669.59	17.18	11.68		1170	15	58.91	93.57	9.67	8.04	75.28	1170	43.48	670	610.5	16.37	15.43
958.85	11	20.36	127.51	11.29	9.3	41.81	958.85	6.02	0	624.02	21.45	14.34		958.85	11	72.59	428.37	20.7	15.2	106.65	479.42	43.22	95.88	521.33	34.06	29.38
873.19	10	13.27	28.71	5.36	4.28	24.15	194.04	6.72	873.19	347.97	10.88	6.55		873.19	10	49.39	333.07	18.25	14.14	86.21	0	29.62	388.08	405.42	36.82	19.77
534.16	6	10.63	10.9	3.3	2.41	16.28	534.16	7.34	106.83	303.46	5.65	3.29		534.16	6	75.34	414.06	20.35	15.26	107.54	0	48.73	534.16	223.03	32.2	26.61
398.14	5	21.4	68.18	8.26	7.01	30.83	199.07	12.42	0	217.52	9.42	8.98		398.14	5	52.13	207.71	14.41	10.49	71.26	0	32.55	398.14	164.7	19.13	19.58
464.31	5	19.46	11.58	3.4	2.81	24.53	0	16.59	464.31	213.16	5.07	2.88		464.31	5	63.49	100.52	10.03	7.03	70.77	0	45.91	464.31	213.97	7.27	17.58
451.32	5	15.85	11.28	3.36	2.62	21.03	451.32	12.54	0	254.51	5.17	3.32		451.32	5	67.34	108.99	10.44	7.9	79.82	0	53.09	451.32	206.29	12.48	14.25
1110	13	12.91	28.44	5.33	4.01	25.67	1110	7.74	278.43	659.46	12.76	5.17		1110	13	45.7	193.53	13.91	12.15	64.02	278.43	26.13	928.1	486.33	18.31	19.57
1230	14	21.87	11.13	3.34	2.73	28.13	94.42	15.4	472.1	591.33	6.26	6.47		1230	14	96.98	450.44	21.22	16.77	126.33	377.68	53.15	0	622.71	29.35	43.83
781.16	10	34.88	300.4	17.33	13.68	65.28	194.4	10.84	781.16	317.34	30.41	24.04		781.16	10	78.86	490.6	22.15	17.92	110.33	291.6	40.4	781.16	344.96	31.47	38.47
267.08	3	15.2	8.53	2.92	2.23	18.55	267.08	13.18	0	149.26	3.35	2.02		267.08	3	71.01	68.92	8.3	6.35	80.53	267.08	65.29	133.54	141.89	9.52	5.72
518.1	6	23.27	63.69	7.98	6.73	32.34	140.76	13.47	518.1	202.7	9.07	9.8		518.1	6	113.06	1346.85	36.7	33.4	146.88	140.76	74.49	518.1	199.77	33.81	38.58
642.02	8	10.53	2.61	1.61	1.38	12.94	300.75	8.87	642.02	314.39	2.4	1.66		642.02	8	97.29	361.07	19	12.25	139.36	0	78.65	300.75	314.45	42.07	18.64
770.28	9	30.65	232.74	15.26	12.98	56.36	104.92	14.38	770.28	306.22	25.71	16.27		770.28	9	83.85	423.58	20.58	16.13	111.8	209.84	52.36	0	391.73	27.95	31.49
1140	14	24.73	43.08	6.56	5.43	34.26	968.95	14.38	765.94	606.82	9.53	10.35		1140	14	73.59	942.29	30.7	24.23	134.7	284.76	40.16	765.94	516.3	61.11	33.43
879.52	10	15.13	28.39	5.33	4	25.46	195.45	9.87	781.79	376.77	10.33	5.26		879.52	10	35.23	184.73	13.59	11.7	56.68	390.9	17.92	684.07	404.35	21.45	17.32
1340	16	18.86	26.68	5.17	4.44	27.13	895.4	11.51	537.24	648.55	8.27	7.35		1340	16	41.97	35.34	5.94	4.73	50.37	716.32	31.28	1070	661.93	8.4	10.69
858.08	10	9.79	3.69	1.92	1.68	12.14	858.08	7.14	95.34	444.38	2.36	2.65		858.08	10	48.16	21.9	4.68	3.84	53.88	95.34	38.91	858.08	414.93	5.72	9.25
949.71	11	12.77	21.91	4.68	4.12	17.52	949.71	5.95	0	571.93	4.75	6.82		949.71	11	53.53	80.97	9	7.15	64.25	569.83	39.26	284.91	511.31	10.72	14.27
1110	13	19.55	245.63	15.67	12.31	53.59	96.63	4.86	999.06	318.32	34.04	14.69		1110	13	58.13	254.56	15.95	13.38	77.94	676.42	36.06	289.89	571.16	19.81	22.07
1530	18	12.57	34.55	5.88	4.55	28.31	695.45	7.23	1070	773.11	15.75	5.34		1530	18	52.53	366.98	19.16	17.98	77.79	502.08	27.04	1530	627.53	25.26	25.49
596.55	7	10.25	60.68	7.79	6.13	24.45	0	4.16	298.27	183.59	14.2	6.09		596.55	7	63.14	214.44	14.64	12.21	79.36	0	42.24	198.85	291.16	16.22	20.89
1400	16	30.36	207.34	14.4	11.72	48.88	837.46	6.42	1400	692.67	18.52	23.94		1400	16	68.52	461.81	21.49	16.93	99.26	558.3	30.82	186.1	729.87	30.74	37.7
863.61	10	40.07	561.42	23.69	20.97	69.02	575.74	11.83	863.61	467.5	28.95	28.24		863.61	10	48.74	256.76	16.02	13.83	73.82	671.69	27.6	95.96	476.28	25.08	21.14
970.76	11	17.49	27.92	5.28	4.74	23.44	388.3	9.05	679.53	512.55	5.95	8.44		970.76	11	56.65	410.28	20.26	13.64	109.79	0	40.07	485.38	413.94	53.14	16.58
360.53	4	9.02	72.23	8.5	6.36	21.74	360.53	4.16	120.18	267.44	12.72	4.85		360.53	4	98.04	338.13	18.39	14.12	121.43	0	79.17	360.53	163.01	23.39	18.87
1130	13	7.56	2.39	1.54	1.19	10.62	844.58	5.22	93.84	581	3.07	2.34		1130	13	49.54	91.67	9.57	8.29	67.63	0	36.45	1130	519.6	18.09	13.09
1460	17	22.46	432.41	20.79	14.29	82.64	1190	7.2	456.3	898	60.19	15.26		1460	17	58.66	251.65	15.86	13.27	89.37	1190	41.48	456.3	773.74	30.7	17.18
810.58	10	13.15	43	6.56	5.66	23.64	90.06	6.27	720.52	296.85	10.5	6.88		810.58	10	73.37	207.94	14.42	11.62	95.98	0	52.71	180.13	411.18	22.61	20.66
602.49	7	23.42	66.34	8.15	6.66	32.11	301.25	10.47	602.49	287.09	8.68	12.96		602.49	7	111.67	1459.27	38.2	32.18	163.08	301.25	66.56	0	300.09	51.41	45.11
788.27	9	9.89	10.61	3.26	2.83	14.27	295.6	6	788.27	327.55	4.38	3.89		788.27	9	88.47	525.81	22.93	17.77	116.78	394.14	45.44	0	400.62	28.31	43.03
1100	13	15.66	96.48	9.82	8.36	29.07	0	4.11	824.55	394.12	13.41	11.54		1100	13	57.07	556.34	23.59	20.07	96.59	274.85	28.25	916.17	456.69	39.52	28.82
259.55	3	26.06	303.25	17.41	12.26	44.45	259.55	9.82	0	187.26	18.39	16.24		259.55	3	92.48	2548.75	50.49	36.28	137.8	259.55	38.06	0	176.43	45.32	54.42
550.37	7	35.71	122.75	11.08	8.11	51.02	293.33	20.49	0	296.47	15.31	15.22		550.37	7	50.41	154.93	12.45	8.91	74.02	0	37.81	391.11	246.65	23.61	12.6
563.06	7	23.35	16.51	4.06	2.99	29.05	469.21	17.05	0	303.9	5.7	6.3		563.06	7	46.74	115.8	10.76	8.47	65.41	0	35.64	563.06	257.27	18.67	11.09
329.62	4	8.27	0.9	0.95	0.82	9.14	329.62	7.45	188.85	176.15	0.87	0.82		329.62	4	44.75	245.76	15.68	10.38	65.51	0	27.41	329.62	141.3	20.76	17.34
318.82	4	13.58	13.5	3.67	3.18	16.76	178.05	10.2	318.82	169.69	3.18	3.39		318.82	4	51.9	679.6	26.07	18.62	89.14	0	28.25	318.82	120.75	37.25	23.65
281.53	3	12.45	10.68	3.27	2.52	16.22	140.76	10.51	0	141.15	3.77	1.94		281.53	3	38.62	161.97	12.73	9.72	53.2	0	29.75	140.76	116.11	14.58	8.87
1330	16	13.13	41.83	6.47	5.76	25.24	1060	5.38	0	768.96	12.11	7.75		1330	16	28.05	35.73	5.98	5.06	36.76	0	19.87	1330	650.97	8.71	8.18
541.53	6	13.98	35.72	5.98	4.91	23.34	433.22	8.4	216.61	328.57	9.37	5.57		541.53	6	23.99	92.41	9.61	8.31	36.45	433.22	12.67	108.31	323.12	12.47	11.31
730.35	9	43.9	821.62	28.66	24.55	87.07	273.88	9.24	730.35	284.1	43.17	34.66		730.35	9	51.35	976.09	31.24	26.11	99.36	0	17.2	730.35	234.62	48	34.15
760.65	9	6.24	4.81	2.19	1.46	11.68	760.65	4.75	95.08	443.32	5.44	1.5		760.65	9	24.36	78.36	8.85	7	40.37	475.4	14.69	760.65	396.52	16.01	9.67
329.52	4	22.08	64.41	8.03	5.97	32.99	329.52	15.11	0	201.83	10.9	6.97		329.52	4	44.55	724.07	26.91	20.65	77.7	0	15.14	329.52	100.73	33.16	29.41
666.7	8	20.29	74.79	8.65	6.74	35.35	245.95	12.43	561.52	297.51	15.06	7.86		666.7	8	53.19	208.17	14.43	10.65	69.14	456.33	24.55	666.7	284.69	15.95	28.64
934.76	11	11.42	45.89	6.77	5.37	26.48	0	4.74	934.76	328.34	15.05	6.68		934.76	11	29.16	54.06	7.35	5.89	40.68	0	16.14	934.76	419.27	11.53	13.02
580.38	7	17.77	14.76	3.84	2.63	22.54	193.46	11.16	580.38	264.64	4.77	6.61		580.38	7	47.93	407.69	20.19	16.22	68.12	0	14.52	580.38	218.65	20.19	33.42
569.35	7	6.82	1.3	1.14	1	8.2	0	5.49	379.57	288.49	1.37	1.33		569.35	7	49.76	188.04	13.71	8.45	78.85	0	35.34	569.35	249.05	29.09	14.41
318.51	4	5.82	2.41	1.55	1.31	7.56	318.51	4.4	106.17	184.53	1.74	1.43		318.51	4	61.8	511.66	22.62	18.48	85.3	318.51	35.61	0	196.47	23.49	26.19
445.13	5	7.73	1.79	1.34	0.95	10.1	111.28	6.84	445.13	212.63	2.37	0.89		445.13	5	78.32	213.02	14.6	11.39	91.8	0	56.17	445.13	199.42	13.48	22.15
757.51	9	8.86	1.88	1.37	1	11.86	0	7.52	662.82	352.71	3.01	1.34		757.51	9	61.75	187.6	13.7	9.99	82.6	0	36.16	757.51	334.31	20.86	25.59
299.27	4	11.13	3.77	1.94	1.33	13.74	0	9.12	99.76	142.51	2.62	2.01		299.27	4	85.14	263.82	16.24	12.05	95.8	0	61.03	299.27	133.84	10.66	24.11
1000	12	18.57	128.15	11.32	9.07	37.66	273.41	6.34	455.68	415.43	19.09	12.23		1000	12	31.67	113.6	10.66	7.4	61	0	21.22	182.27	463.83	29.33	10.46
259.56	3	12.94	70.64	8.4	6.35	22.47	0	6.58	259.56	76.67	9.53	6.36		259.56	3	73.65	1182.71	34.39	23.51	108.92	259.56	40.21	0	170.13	35.27	33.44
EphrinA3 distal
Length	Pixel Count	Mean Value	Variance	Standard Deviation (RMS)	Average Deviation	Max Amplitude	Max Position	Min Amplitude	Min Position	Center Of Mass Pos.	Maximum Peak	Maximum Valley	CHANNEL 2 Calbindin	Length	Pixel Count	Mean Value	Variance	Standard Deviation (RMS)	Average Deviation	Max Amplitude	Max Position	Min Amplitude	Min Position	Center Of Mass Pos.	Maximum Peak	Maximum Valley
943.85	11	92.7	1289.6	35.91	30.59	155.06	94.39	53.16	943.85	371.66	62.36	39.54		943.85	11	19.82	28.95	5.38	4.52	29.02	943.85	12.89	0	510.81	9.2	6.93
857.62	10	73.21	487.95	22.09	19.65	97.38	667.04	40.9	285.87	475.87	24.17	32.31		857.62	10	20.24	27.21	5.22	3.8	31.57	0	13.59	476.46	407.85	11.33	6.65
981.89	11	82.15	475.17	21.8	19.05	115.05	348.23	51.31	878.38	439.01	32.89	30.84		981.89	11	25.57	140.25	11.84	10.04	44.74	232.15	10.29	671.34	403.65	19.17	15.28
970.76	11	78.99	593.57	24.36	20.95	120.7	194.15	50.99	873.68	413.06	41.71	27.99		970.76	11	14.27	105.08	10.25	7.54	35.97	0	7.06	485.38	335.38	21.69	7.22
922.19	11	81.63	133.05	11.53	8.38	105.21	0	62.07	829.97	435.22	23.59	19.56		922.19	11	17.27	55.43	7.45	6.65	28.02	92.22	9.49	737.75	353.98	10.75	7.78
1180	14	119.96	670.99	25.9	19.9	156.78	561.5	61.93	1180	577.47	36.82	58.03		1180	14	22.85	86.84	9.32	7.79	39.2	748.67	9.57	374.34	658.68	16.35	13.29
869.55	10	91.69	822.97	28.69	21.78	148.34	0	57.1	869.55	364.32	56.64	34.6		869.55	10	13.8	18.13	4.26	3.44	20.58	579.7	8.86	289.85	444.9	6.78	4.94
788.28	9	99.77	147.28	12.14	8	109.82	98.53	70.12	788.28	383.02	10.05	29.65		788.28	9	16.14	22.73	4.77	3.6	24.05	98.53	9.22	295.6	373.13	7.91	6.92
768.42	9	97.05	235.89	15.36	12.5	120.02	192.1	76.98	768.42	360.32	22.96	20.07		768.42	9	19.19	41.97	6.48	5.18	30.33	480.26	12.25	0	428.73	11.14	6.95
1130	13	69.05	290.9	17.06	13.14	103.92	0	42.48	376.42	549.76	34.88	26.56		1130	13	17.69	74.73	8.64	7.31	32.38	658.74	9.24	376.42	620.03	14.68	8.45
1100	13	95.78	497.47	22.3	17.03	131.07	458.08	55.31	1100	528.04	35.3	40.47		1100	13	12.9	29.5	5.43	4.15	20.66	458.08	4.61	1100	457.21	7.76	8.28
1170	14	57.75	116.34	10.79	9.16	75.18	901.52	43.85	1170	622.43	17.44	13.9		1170	14	14.19	23.31	4.83	3.51	26.94	631.07	8.88	270.46	587.85	12.74	5.32
1120	13	72.85	1085.57	32.95	25.06	146.6	0	23.63	1120	423.53	73.75	49.22		1120	13	19.04	16.78	4.1	3.45	24.37	743.67	12.49	371.83	589.2	5.33	6.56
796.78	9	94.76	175.2	13.24	10.59	112.79	597.58	73.53	796.78	388.37	18.03	21.22		796.78	9	22.15	133.57	11.56	9.09	40.81	697.18	9.02	0	514.36	18.66	13.13
540.8	6	81.84	265.28	16.29	11.87	98.84	0	52.06	540.8	240.47	17	29.78		540.8	6	10.61	6.96	2.64	1.73	15.81	540.8	8.99	324.48	299.83	5.2	1.62
635.6	7	80.57	470.17	21.68	13.63	123.8	0	51.92	635.6	275.34	43.22	28.65		635.6	7	19.4	79.76	8.93	6.77	34.69	516.16	8.95	0	392.63	15.29	10.45
563.06	7	80.79	187.28	13.68	10.26	96.09	0	56.78	563.06	258.9	15.3	24.01		563.06	7	21.05	106.35	10.31	7.84	32.56	187.69	7.39	563.06	204.74	11.51	13.66
1170	14	76.79	34.66	5.89	5.01	85.53	0	67.58	717.88	571.93	8.74	9.21		1170	14	17.92	69.53	8.34	6.61	31.31	897.35	6.84	0	699.1	13.38	11.09
1360	16	89.14	423.23	20.57	16.38	122.13	94.23	60.33	1360	668.41	32.99	28.81		1360	16	29.52	313.45	17.7	13.82	67.61	565.41	9.21	94.23	672.33	38.09	20.32
1250	14	83.31	454.28	21.31	16.89	114.71	632.65	37.64	1250	612.66	31.4	45.68		1250	14	26.2	235.91	15.36	12.28	62.17	421.77	10.6	1250	585.28	35.98	15.59
1320	16	83.21	513.07	22.65	18.63	114.13	680.92	37.91	1320	647.85	30.93	45.3		1320	16	18.94	22.08	4.7	3.49	27.54	1050	7.99	1320	656.49	8.6	10.94
736.01	9	73.52	273.77	16.55	13.12	92.26	384.86	39.91	192.43	377.45	18.74	33.61		736.01	9	9.17	11.56	3.4	2.47	17.06	736.01	6.53	192.43	411.87	7.88	2.65
1570	18	92.72	373.52	19.33	14.57	129.84	461.31	49.43	1570	751.65	37.12	43.29		1570	18	16.03	106.02	10.3	6.92	48.19	1010	6.01	0	912.39	32.15	10.02
959.15	11	76.97	1023.95	32	28.23	115.53	706.64	32.47	959.15	509.32	38.56	44.49		959.15	11	10.51	10	3.16	2.35	16.67	386.92	6.83	959.15	474.29	6.16	3.68
872.73	10	73.76	138.53	11.77	7.62	99.81	484.85	53.26	0	450.58	26.05	20.5		872.73	10	26.83	260.05	16.13	12.21	59.67	775.76	12.29	0	565.05	32.84	14.55
981.46	11	88.75	319.07	17.86	13.55	124.28	726.18	69	981.46	494.2	35.53	19.75		981.46	11	16	9.76	3.12	2.43	21.58	726.18	9.74	981.46	454.05	5.58	6.27
1300	15	68.72	528.87	23	19.95	106.51	0	36.44	922.78	537.74	37.79	32.28		1300	15	15.16	14.37	3.79	2.69	22.18	738.23	7.64	1300	622.18	7.02	7.52
977.27	11	69.43	55.34	7.44	5.25	76.55	586.36	50.23	977.27	475.02	7.12	19.2		977.27	11	15.69	41.15	6.41	5.21	28.04	390.91	6.55	879.54	407.04	12.35	9.14
824.16	10	75.21	336.72	18.35	15.35	105.96	91.57	56.49	824.16	362.5	30.75	18.73		824.16	10	18.2	41.77	6.46	4.89	30.64	457.87	11.41	824.16	413.27	12.44	6.79
819.82	10	83.79	346.89	18.62	14.51	108.09	182.18	54.11	455.46	389.48	24.29	29.68		819.82	10	15.8	61.31	7.83	5.98	29.52	182.18	7.53	728.73	324.41	13.72	8.28
778.76	9	96.68	456.33	21.36	17.19	115.65	328.31	55.94	778.76	338.97	18.96	40.75		778.76	9	13.01	5.04	2.24	1.78	15.08	328.31	9.18	666.15	353.45	2.08	3.83
0	1	55.94	0	0	0	55.94	0	55.94	0	0	0	0		0	1	12.04	0	0	0	12.04	0	12.04	0	0	0	0
743.25	9	71.67	465.41	21.57	17.8	112.33	0	47.27	650.35	306.6	40.67	24.39		743.25	9	8.58	4.86	2.21	1.8	12.57	0	6.41	464.53	357.25	3.99	2.16
1240	15	96.21	220.48	14.85	11.36	117.98	0	60.32	1240	590.3	21.77	35.89		1240	15	17.92	52.49	7.24	5.43	31.66	901.33	7.93	270.4	685.58	13.74	9.99
919.18	11	73.65	192.15	13.86	9.88	104.62	551.51	54.63	183.84	479.5	30.98	19.02		919.18	11	25.26	84.31	9.18	7.01	40.41	459.59	13.22	91.92	506.01	15.15	12.04
923.48	11	76.85	416.56	20.41	17.22	108.27	738.78	54.59	369.39	521.49	31.42	22.26		923.48	11	20.09	183.72	13.55	11.14	46.08	184.7	6	738.78	318.02	25.99	14.09
563.05	7	91.47	347.74	18.65	14.43	122.31	0	68.23	375.37	257.18	30.84	23.24		563.05	7	14.79	30.21	5.5	4.38	23.88	93.84	10.09	469.21	224.63	9.09	4.7
765.84	9	138.54	806.13	28.39	21.45	164.38	0	77.71	765.84	342.41	25.85	60.83		765.84	9	17.69	28.52	5.34	4.2	24.28	478.65	8.72	765.84	333.67	6.58	8.97
705.5	8	86.16	630.99	25.12	21.1	126.26	100.79	58.96	705.5	298.45	40.1	27.19		705.5	8	17.11	17.68	4.2	2.94	24.87	0	11.49	302.36	324.29	7.76	5.62
1200	14	75.8	378.11	19.45	14.93	107.66	460.41	40.19	1200	558.51	31.86	35.61		1200	14	17.21	85.98	9.27	6.96	38.02	552.49	8.59	92.08	598.33	20.81	8.62
828.47	10	130.08	187.41	13.69	9.87	145.39	92.05	100.75	828.47	395.11	15.32	29.33		828.47	10	33.52	86.34	9.29	7.27	46.14	368.21	16.61	736.42	393.3	12.62	16.91
1190	14	72.51	598.85	24.47	19.82	116.23	827.14	35.71	459.52	608.85	43.72	36.8		1190	14	14.47	86.2	9.28	7.43	32.47	91.9	4.95	1010	382.75	18	9.52
800.25	9	117.32	267.22	16.35	11.51	136.22	200.06	82.94	800.25	385.83	18.9	34.39		800.25	9	24.57	134.25	11.59	9.26	46.41	800.25	11.69	100.03	489.06	21.83	12.88
1490	18	92.53	200.97	14.18	11.03	125.18	181.45	72.39	1490	693.35	32.65	20.14		1490	18	12.9	77.65	8.81	6.67	36.42	272.17	5.28	1200	523.94	23.52	7.61
546.63	6	92.1	228.15	15.1	12.18	112.07	0	71.87	546.63	251.77	19.97	20.23		546.63	6	10.72	40.75	6.38	5.08	20.26	546.63	4.52	0	371.9	9.54	6.2
737.08	9	92.18	151.72	12.32	9.7	112.56	644.95	71.01	184.27	386.42	20.38	21.18		737.08	9	15.04	66.28	8.14	6.13	31.89	737.08	7.7	92.14	474.69	16.86	7.34
927.92	11	63.94	778.7	27.91	20.41	129.05	0	38.35	742.33	361.02	65.11	25.59		927.92	11	16.39	20.69	4.55	3.73	23.67	835.13	11.66	463.96	524.83	7.28	4.73
987.52	12	83.26	586.22	24.21	17.25	137.21	0	44.29	987.52	416.8	53.95	38.97		987.52	12	14.95	9.02	3	2.59	19.57	521.83	10.56	242.41	511.42	4.62	4.39
519.11	6	100.26	878.53	29.64	26.14	134.13	103.82	66.7	519.11	215.9	33.87	33.56		519.11	6	16.64	15.6	3.95	3.26	21.04	415.29	10.55	0	276.78	4.4	6.09
958.85	11	82.05	590.95	24.31	20.53	116.73	479.42	40.1	958.85	418.17	34.68	41.95		958.85	11	17.43	13.77	3.71	2.8	21.87	958.85	8.78	0	517.94	4.44	8.64
1100	13	123.58	1641.85	40.52	30.53	202.96	456.28	44.84	1100	492.24	79.38	78.74		1100	13	26.42	89.62	9.47	7.96	37.94	456.28	11.37	912.55	485.75	11.52	15.04
1280	15	56.1	301.58	17.37	15.37	77.32	694.13	30.6	1280	668.6	21.22	25.5		1280	15	13.68	47.91	6.92	5.3	30.2	297.48	6.43	1280	523.11	16.52	7.25
863.61	10	69.78	367.41	19.17	15.46	102.63	767.65	42.84	191.91	490	32.85	26.94		863.61	10	19.44	46.86	6.85	5.34	32.08	767.65	11.76	191.91	493.75	12.64	7.68
365.99	4	75.66	74.78	8.65	6.97	84.32	122	65.2	365.99	178.1	8.66	10.45		365.99	4	13.95	11.91	3.45	2.62	18.16	0	10.07	243.99	169.86	4.21	3.88
1610	19	58.81	130.32	11.42	8.85	85	926.7	34.55	1610	795.68	26.19	24.27		1610	19	14.78	94.63	9.73	8.04	35.53	1020	6	547.76	996.45	20.74	8.78
1120	13	56.07	44.34	6.66	5.59	64.21	0	44.57	207.73	564.21	8.14	11.5		1120	13	9.19	7.7	2.77	2.11	15.62	1120	6.43	519.32	645.41	6.43	2.76
1350	16	59.94	435.95	20.88	13.29	115.33	0	21.79	1350	566.83	55.39	38.15		1350	16	22.57	323.71	17.99	13.08	71.21	282.93	9.41	1060	514.29	48.63	13.16
1370	16	60.77	66.72	8.17	6.29	72.7	370.01	45.48	92.5	665.08	11.93	15.29		1370	16	14.32	24.88	4.99	3.6	24.62	647.51	6.95	0	690.82	10.29	7.38
1280	15	64.75	352.9	18.79	14.14	108.29	0	39.82	457.01	598.41	43.54	24.94		1280	15	20.6	120.66	10.98	8.86	41.71	914.02	6.86	1280	640.91	21.11	13.74
764.8	9	58.99	436.19	20.89	15.6	104.54	0	38.01	764.8	309.44	45.55	20.98		764.8	9	8.86	17.31	4.16	2.73	19.31	0	6.28	286.8	340.24	10.45	2.58
1100	13	71.05	1788	42.28	38.46	127.71	0	21.31	874.04	373.04	56.66	49.74		1100	13	8.54	4.72	2.17	1.87	11.92	874.04	6.14	380.32	600.21	3.38	2.4
1200	14	44.4	115.05	10.73	7.85	69.52	1200	25.54	834.22	606.01	25.12	18.85		1200	14	14.65	54.22	7.36	6.09	29.15	185.38	5.87	648.84	545.12	14.5	8.78
1220	14	50.17	828.48	28.78	20.77	112.83	95.14	23.93	1100	429.37	62.66	26.24		1220	14	12.58	23.65	4.86	3.86	24.2	1220	7.12	0	678.03	11.62	5.45
935.84	11	72.63	263.25	16.22	13.63	96.8	187.17	52.61	467.92	457.9	24.17	20.02		935.84	11	15.79	73.39	8.57	7.04	32.4	467.92	7.45	0	514.49	16.61	8.34
726.54	9	71.95	579.21	24.07	19.96	109.39	90.82	46.29	363.27	300.01	37.44	25.66		726.54	9	14.94	39.8	6.31	4.96	26.73	363.27	6.44	0	385.82	11.79	8.5
916.59	11	50.81	202.64	14.24	11.89	68.9	0	29.8	916.59	458.9	18.09	21.01		916.59	11	14.37	12.26	3.5	2.81	19.47	183.32	8.78	916.59	395.42	5.09	5.59
703.82	8	81.3	209.48	14.47	10.25	97.06	100.55	51.32	703.82	317.34	15.76	29.98		703.82	8	11.65	40.93	6.4	4.06	26.41	0	6.53	703.82	257.66	14.76	5.12
818.37	10	65.39	480.92	21.93	15.49	103.8	454.65	25.3	818.37	365.1	38.41	40.09		818.37	10	17.21	54.97	7.41	6.25	27.58	181.86	8.18	818.37	361.44	10.36	9.03
844.58	10	59.73	121.05	11	9.31	75.57	93.84	46.02	469.21	400.58	15.84	13.71		844.58	10	9.51	48.45	6.96	5.11	25.92	844.58	4.35	0	575.37	16.4	5.17
1550	18	47.2	418.88	20.47	16.83	91.08	1370	30.47	731.66	930.83	43.87	16.74		1550	18	10.6	18.92	4.35	3.25	22.35	548.75	6.72	1010	772.96	11.76	3.87
1720	20	50.94	227.42	15.08	12.05	84.35	442.49	25.26	1360	839.25	33.41	25.68		1720	20	12.09	9.24	3.04	2.51	17.7	1090	7.61	221.25	940.88	5.61	4.48
768.42	9	43.09	83.46	9.14	7.9	54.43	0	29.74	384.21	379.17	11.34	13.35		768.42	9	9.31	5.74	2.4	1.95	14.02	672.37	6.45	480.26	417.4	4.71	2.85
845.05	10	57.23	335.19	18.31	13.41	96.04	0	39.87	845.05	363.73	38.81	17.36		845.05	10	12.84	41.87	6.47	4.97	23.53	0	5	845.05	333.87	10.69	7.84
478.6	6	82.25	292.37	17.1	13.55	95.69	95.72	52.6	478.6	211.18	13.44	29.65		478.6	6	17.4	69.18	8.32	6.96	26.4	382.88	6.43	0	300.49	9	10.97
1410	17	76.26	215.12	14.67	12.49	94.9	704.38	50.56	352.19	700.21	18.64	25.7		1410	17	24.05	129.03	11.36	7.99	50.06	880.48	8.52	0	797.99	26	15.53
1420	16	48.05	651.9	25.53	19.96	101.84	96.3	26.68	577.78	553.23	53.8	21.37		1420	16	7.54	3.25	1.8	1.23	12.1	192.59	4.23	1190	655.97	4.56	3.31
1640	19	58.39	190.4	13.8	10.19	77.39	397.65	23.39	1640	754.04	19	35		1640	19	18.37	58.6	7.65	5.91	35.07	497.06	9.99	1550	761.22	16.7	8.38
1690	20	63.52	195.55	13.98	10.84	94.18	977.94	43.06	88.9	897.67	30.66	20.45		1690	20	15.42	42.3	6.5	4.42	32.26	266.71	8.93	622.32	764.03	16.84	6.5
957.61	11	53.2	140.35	11.85	10.09	76.28	0	41.39	670.33	424.18	23.08	11.81		957.61	11	14.59	15.08	3.88	3.04	22.26	478.8	9.94	861.85	468.28	7.67	4.65
935.84	11	46.2	60.2	7.76	5.67	60.88	93.58	34.67	748.67	443.31	14.68	11.52		935.84	11	7.69	2.63	1.62	1.32	10.31	374.34	5.69	0	494	2.62	2
519.11	6	66.85	164.33	12.82	9.68	84.79	0	48.82	519.11	228.77	17.94	18.03		519.11	6	6.66	1.71	1.31	1.05	8.53	519.11	4.99	103.82	288.1	1.87	1.67
687.3	8	97.26	1088.84	33	27.94	145.9	0	57.41	687.3	276.87	48.64	39.85		687.3	8	22.48	231.03	15.2	12.1	51.51	687.3	8.77	294.56	427.38	29.03	13.7
1130	14	90.08	430.55	20.75	18.26	120.15	766.56	64.29	398.14	611.51	30.07	25.79		1130	14	16.61	63.14	7.95	6.14	33.29	674.45	8.39	950.76	581.53	16.69	8.21
1330	15	56.82	1305.25	36.13	29.6	135.23	100.55	25.49	1020	445.17	78.41	31.33		1330	15	12.53	24.12	4.91	3.39	24.92	301.64	7.22	0	624.59	12.39	5.3
876.81	10	58.89	373.04	19.31	15.68	92.66	0	38.13	876.81	368.85	33.77	20.76		876.81	10	12.92	11.34	3.37	2.66	18.99	876.81	7.64	0	476.03	6.07	5.28
1300	15	49.48	92.31	9.61	7.74	65.52	1300	35.45	838.4	653.06	16.05	14.03		1300	15	11.11	8.71	2.95	2.06	19.73	1210	8.11	838.4	700.82	8.62	3
606.43	7	58.92	127.08	11.27	8.3	81.53	0	48.97	404.29	274.1	22.61	9.95		606.43	7	13.08	59.67	7.72	6.22	26.62	606.43	5.46	303.21	361.85	13.54	7.62
1250	15	57.6	145.42	12.06	9.59	82.22	921.86	40.82	553.11	659.85	24.62	16.79		1250	15	14.98	27.78	5.27	4.45	22.59	184.37	7.23	1250	555.24	7.61	7.75
874.55	10	56.3	412.66	20.31	16.67	88.63	97.17	33.85	680.2	356.34	32.33	22.45		874.55	10	10.93	65.3	8.08	5.97	29.02	0	5.55	388.69	293.49	18.08	5.38
1100	13	61.51	163.49	12.79	10.11	84.14	807.63	43.07	0	587.9	22.63	18.45		1100	13	12.29	14.77	3.84	3.3	17.87	807.63	6.78	0	641.72	5.58	5.52
1010	12	69.1	180.67	13.44	9.82	95.24	1010	42.71	0	526.38	26.14	26.39		1010	12	14.8	169.34	13.01	10.06	42.76	460.4	5.87	920.79	503.47	27.96	8.93
1050	12	65.79	137.81	11.74	9.32	92	574.2	52.3	861.3	512.7	26.2	13.5		1050	12	12.37	37.42	6.12	5.07	22.98	1050	5.05	191.4	620.9	10.61	7.32
1470	17	57.83	150.89	12.28	10	77.28	1280	38.04	822.42	799.71	19.44	19.79		1470	17	11.93	73.23	8.56	7.49	27.43	0	5.06	1190	484.22	15.5	6.87
686.02	8	61.44	141.07	11.88	10.31	73.69	196.01	43.23	392.01	338.46	12.25	18.21		686.02	8	19.85	33.73	5.81	4.32	30.53	196.01	13.92	686.02	304.39	10.68	5.93
1460	18	63.82	166.5	12.9	9.36	93.66	547.19	47.61	1190	699.38	29.84	16.21		1460	18	14.46	24.15	4.91	3.47	23.72	364.79	5.14	0	759.4	9.26	9.32
1250	15	86.77	518.82	22.78	20.53	111.71	783.32	51.26	295.79	705.95	24.95	35.5		1250	15	19.48	22.74	4.77	3.98	26.08	98.6	11.57	394.38	664.42	6.61	7.91
1200	14	54.77	99.6	9.98	6.86	76.86	1010	33.94	1200	603.62	22.09	20.83		1200	14	9.55	15.33	3.91	2.83	18.51	184.01	5.54	644.04	502.06	8.96	4.01
281.53	3	96.87	684.8	26.17	20.05	114.45	0	66.8	281.53	117.68	17.58	30.07		281.53	3	12.14	48.03	6.93	5.33	20.13	281.53	7.79	0	188.45	7.99	4.34
734.13	9	78.87	346.47	18.61	14.38	114.75	0	58.05	458.83	338.88	35.88	20.82		734.13	9	20.55	195.92	14	11.59	42.23	275.3	5.06	734.13	322.36	21.69	15.49
EphrinA3/Mn2+ proximal
Length	Pixel Count	Mean Value	Variance	Standard Deviation (RMS)	Average Deviation	Max Amplitude	Max Position	Min Amplitude	Min Position	Center Of Mass Pos.	Maximum Peak	Maximum Valley	CHANNEL 2 Calbindin	Length	Pixel Count	Mean Value	Variance	Standard Deviation (RMS)	Average Deviation	Max Amplitude	Max Position	Min Amplitude	Min Position	Center Of Mass Pos.	Maximum Peak	Maximum Valley
398.14	5	40.69	56.58	7.52	5.34	49.3	199.07	29.4	398.14	186.59	8.6	11.29		398.14	5	145.21	948.69	30.8	22.28	184.46	0	101.94	398.14	172.68	39.25	43.28
581.43	7	87.93	2716.59	52.12	43.44	162.04	581.43	25.96	0	405.8	74.11	61.97		581.43	7	119.19	1432.81	37.85	29.95	173.42	0	57.53	581.43	249.47	54.23	61.66
1180	14	24.19	36.68	6.06	4.6	34.85	311.75	13.59	0	614.68	10.65	10.6		1180	14	70.58	660.91	25.71	18.46	138.01	0	40.8	1180	492.14	67.43	29.78
1830	22	26.35	156.56	12.51	9.7	51.85	746.3	6.94	1830	890.68	25.51	19.41		1830	22	81.78	347.72	18.65	13.15	143.87	0	59.59	1830	896.4	62.09	22.19
852.06	10	33.73	66.66	8.16	6.38	43.58	473.36	17.93	0	470.01	9.86	15.8		852.06	10	156.66	1003.54	31.68	24.14	199.15	378.69	93.66	852.06	396.86	42.5	62.99
680.92	8	26.29	19.48	4.41	3.34	34.05	680.92	20.71	194.55	367.66	7.76	5.58		680.92	8	158.12	293.62	17.14	12.56	175.97	291.82	125.75	680.92	325.51	17.86	32.36
1120	14	32.49	123.57	11.12	9.4	46.25	752.14	15.75	188.62	660.51	13.76	16.74		1120	14	80.21	396.77	19.92	15.24	127.16	0	52.75	1120	499.65	46.96	27.46
743.25	9	20.41	45.35	6.73	5.54	28.8	464.53	11.25	185.81	429.64	8.39	9.16		743.25	9	88.43	577.63	24.03	18.49	135.9	0	62.1	371.63	350.28	47.48	26.33
1110	13	54.55	437.43	20.91	18.38	92.32	483.65	30.87	0	540.02	37.76	23.68		1110	13	129.35	746.93	27.33	22.12	161.08	791.97	66.91	1110	543.13	31.72	62.44
758.04	9	42.33	320.64	17.91	14.97	67.11	568.53	20.01	0	439.29	24.79	22.32		758.04	9	120.77	1310.74	36.2	29.17	156.48	94.75	59.92	758.04	313.54	35.72	60.85
478.6	6	33.36	61.75	7.86	5.82	47.26	478.6	26.25	95.72	269.59	13.9	7.11		478.6	6	110.76	2703.39	51.99	39.64	183.02	0	46.66	478.6	169.84	72.26	64.1
1080	13	45.03	269.13	16.41	13.38	74.41	0	25.79	538.78	473.15	29.38	19.24		1080	13	111.59	1023.98	32	26.85	159.01	89.8	61.27	1080	457.92	47.41	50.32
617.44	7	25.54	351.94	18.76	14.25	63.06	617.44	11.08	205.81	417.16	37.52	14.47		617.44	7	113.27	2122.78	46.07	35.77	183.81	0	58.16	617.44	234.52	70.54	55.11
1400	17	27.9	57.52	7.58	5.51	45.32	935.33	16.06	562.22	730.99	17.42	11.84		1400	17	51.63	663.46	25.76	19.8	123.79	0	20.1	1400	521.52	72.16	31.54
712.21	8	31.11	247.26	15.72	13.58	51.71	610.47	14.86	101.74	453.95	20.6	16.25		712.21	8	146.03	1366.13	36.96	28.93	199.87	0	91.3	712.21	301.68	53.84	54.73
822.61	10	21.36	47.86	6.92	5.59	32.71	447.24	13.25	259.56	430.46	11.35	8.1		822.61	10	156.06	326.01	18.06	12.22	186.2	0	117.78	822.61	396.66	30.14	38.28
901.33	11	17.78	29.32	5.42	4.41	23.96	90.13	8.62	901.33	379.99	6.18	9.16		901.33	11	75.66	2050.72	45.28	35.3	176.49	0	38.53	901.33	322.34	100.83	37.13
1460	17	29.97	82.3	9.07	7.72	46.31	1030	18.63	280.29	770.28	16.35	11.34		1460	17	38.56	393.43	19.84	12.88	99.17	0	19.58	1460	594.24	60.61	18.99
861.77	10	27.42	196.05	14	11.82	52.08	766.01	14.75	191.5	549.75	24.67	12.67		861.77	10	60.38	460.59	21.46	16.55	106.63	0	34.15	861.77	385.56	46.25	26.23
1530	18	28.01	52.19	7.22	5.99	39.94	1340	16.3	95.6	844.47	11.93	11.71		1530	18	64.39	51.61	7.18	5.39	85.58	0	56.53	1530	772.23	21.18	7.86
484.36	6	30.45	67.29	8.2	6.35	41.42	193.74	21.42	484.36	213.46	10.96	9.03		484.36	6	139.57	1076.45	32.81	23.75	188.66	0	93.91	484.36	207.27	49.09	45.66
1100	13	26.98	155.45	12.47	9.24	57.04	1010	15.58	736.05	620.27	30.07	11.4		1100	13	97.19	1454.58	38.14	33.18	164.4	0	59.62	828.06	430.99	67.21	37.57
854.84	10	45.27	164.21	12.81	9.99	63.01	0	22.66	854.84	369.92	17.74	22.61		854.84	10	169.56	589.39	24.28	18.32	198.87	0	117.83	854.84	402.15	29.31	51.73
593.88	7	11.96	9.98	3.16	2.23	17.93	0	7.84	296.94	267.27	5.98	4.12		593.88	7	84.05	1214.36	34.85	26.31	148.05	0	52.4	494.9	226.15	64	31.64
445.13	5	24.77	25.54	5.05	4.31	29.81	333.85	18.55	0	246.36	5.04	6.21		445.13	5	82.83	2120.38	46.05	37.05	136.15	0	23.88	445.13	144.86	53.32	58.96
856.23	10	35.16	43	6.56	5.18	46.92	570.82	24.59	856.23	417.74	11.76	10.57		856.23	10	36.14	465.91	21.58	16.15	86.69	0	16.47	380.55	381.57	50.56	19.67
997.74	12	24.07	105.55	10.27	8.65	42.24	0	12.89	725.63	407.54	18.16	11.18		997.74	12	72.13	1523.5	39.03	32.22	147.86	0	22.94	997.74	341.46	75.73	49.19
985.35	12	35.14	122.87	11.08	8.47	56.03	537.46	23.86	0	494.37	20.89	11.28		985.35	12	82.92	1057.52	32.52	22.37	158.11	0	31.93	985.35	387.82	75.19	50.99
906.59	11	39.59	1051.86	32.43	25.25	110.73	271.98	10.82	634.61	338.9	71.14	28.77		906.59	11	88.94	191.88	13.85	10.9	112.15	0	64.63	906.59	424.45	23.2	24.32
484.36	6	18.07	50.14	7.08	4.68	30.12	484.36	9.72	0	297.83	12.05	8.35		484.36	6	88.22	1536.89	39.2	30.3	136.6	0	31.32	484.36	175.43	48.38	56.89
1220	14	25.17	86.01	9.27	8.18	37.08	468.49	12.21	936.98	492.74	11.91	12.97		1220	14	96.08	2549.16	50.49	38.08	205.9	0	39.8	1220	433.31	109.82	56.29
638.27	7	35.15	43.67	6.61	5.6	46	638.27	28.57	0	336.71	10.84	6.59		638.27	7	128.78	2648.68	51.47	41.8	206.4	0	62.77	638.27	245.03	77.61	66.01
687.3	8	22.81	43.95	6.63	5.73	31.18	98.19	14.2	490.93	302.85	8.37	8.61		687.3	8	123.96	873.78	29.56	21.47	151.77	0	63.26	687.3	303.77	27.8	60.7
703.82	8	35.77	24.89	4.99	3.76	44.04	201.09	27.52	703.82	331.08	8.27	8.25		703.82	8	131.29	2786.4	52.79	41.94	201.66	0	51.38	703.82	268.51	70.37	79.9
1730	21	28.37	225.03	15	11.46	65.1	922.15	14.5	1280	841.4	36.73	13.87		1730	21	71.08	1139.85	33.76	25.88	171.09	0	38.38	1730	648.47	100.01	32.7
1700	20	27.37	125.86	11.22	8.99	50.58	1410	14.61	935.84	981.3	23.21	12.76		1700	20	73.96	1411.98	37.58	28.3	180.71	0	31.47	1700	625.93	106.75	42.49
1490	17	28.5	35.46	5.96	5.42	38.23	189.14	20.96	1060	725.09	9.73	7.53		1490	17	77.32	781.62	27.96	22.38	143.28	0	42.39	1490	730.5	65.96	34.93
716.65	8	29.05	28.31	5.32	4.11	36.5	409.52	19.57	0	379.73	7.45	9.48		716.65	8	122.19	3588.41	59.9	48.49	226.28	0	44.63	716.65	256.85	104.08	77.57
738.98	9	67.87	458.36	21.41	18.39	94.25	277.12	36.75	738.98	363.94	26.38	31.12		738.98	9	97.08	1152.78	33.95	25.08	130.06	461.86	25.41	738.98	323.48	32.98	71.68
699.3	8	45.85	102.37	10.12	6.87	59.35	199.8	26.19	0	359.12	13.5	19.66		699.3	8	82.47	652.76	25.55	17.12	130.7	0	41.99	699.3	291.61	48.23	40.48
299.27	4	39.46	200.81	14.17	10.49	58.87	0	27.71	299.27	116.68	19.41	11.76		299.27	4	177.1	6159.14	78.48	60.46	249.63	0	74.42	299.27	107.93	72.53	102.68
641.98	8	58.66	473.23	21.75	17.09	90.24	275.13	24.08	641.98	303.71	31.58	34.57		641.98	8	151.17	925.03	30.41	21.59	181.49	183.42	87.85	641.98	286.14	30.32	63.32
731.97	9	44.42	94.34	9.71	7.44	56.84	457.48	27.07	731.97	328.42	12.42	17.35		731.97	9	141.36	780.79	27.94	21.54	177.27	365.99	96.91	731.97	333.7	35.91	44.45
1580	19	28.48	229.97	15.16	13.35	55.67	375.86	13.73	845.68	623.89	27.18	14.75		1580	19	92.34	1122.76	33.51	26.73	161.16	0	42.82	1580	666.7	68.82	49.52
577.65	7	38.26	50.48	7.1	6.1	49.34	192.55	30.32	481.37	272.74	11.09	7.94		577.65	7	73.93	718.98	26.81	19.59	115.43	0	33.32	577.65	225.83	41.5	40.61
837.04	10	33.89	16.47	4.06	3.36	39.21	837.04	27.43	558.03	417.06	5.33	6.46		837.04	10	72.87	83.47	9.14	7.41	84.29	0	56.83	279.01	432.17	11.42	16.04
736.83	9	23.06	31.24	5.59	4.97	30.29	0	17.05	644.72	318.19	7.23	6.01		736.83	9	50.36	99.92	10	7.98	63.26	460.52	35.52	736.83	370.52	12.9	14.84
439.76	5	32.79	5.18	2.28	1.55	36.58	329.82	30.63	109.94	223.02	3.79	2.15		439.76	5	38.59	71.89	8.48	5.87	47.91	0	25.16	439.76	192.57	9.32	13.43
378.76	4	26.57	20.37	4.51	3.26	33.09	126.25	23.1	252.5	179.99	6.52	3.47		378.76	4	38.85	290.79	17.05	11.91	62.67	0	22.68	378.76	138.47	23.82	16.17
535.64	6	23.7	16.3	4.04	3.3	29.15	0	18.23	428.51	241.88	5.44	5.47		535.64	6	45.28	386.81	19.67	14.47	79.8	0	25.35	535.64	199.22	34.53	19.93
1160	14	30.09	40.29	6.35	5.12	43.1	89.03	23.1	1070	517.06	13.02	6.99		1160	14	62.33	240.79	15.52	12.03	91.38	0	34.11	1160	504.19	29.05	28.22
429.73	5	30.05	5.53	2.35	1.9	33.46	107.43	27.84	0	216.19	3.41	2.21		429.73	5	108.83	2013.47	44.87	35.07	160.69	0	45.36	429.73	159.56	51.85	63.47
1260	15	28.66	43.22	6.57	5.06	43.15	897.73	20.14	538.64	670.17	14.49	8.52		1260	15	49.27	764.61	27.65	21.4	117.2	0	25.6	807.96	453.36	67.93	23.67
395.14	5	21.66	4.24	2.06	1.5	24.51	395.14	19.01	296.36	198.84	2.85	2.65		395.14	5	114.93	1191.61	34.52	27.97	148.43	98.79	64.73	395.14	162.86	33.5	50.21
1140	13	40.72	155.28	12.46	10.01	67.89	474.46	22.08	0	578.45	27.17	18.64		1140	13	74.84	660.9	25.71	19.23	137.89	0	39.15	1140	488.4	63.06	35.69
692.47	8	34.86	61.85	7.86	4.94	52.8	692.47	26.26	0	380.11	17.94	8.61		692.47	8	40.68	85.13	9.23	7.42	56.29	0	27.39	197.85	335.89	15.62	13.29
507.53	6	28.32	22.85	4.78	4.22	34.45	304.52	23.71	507.53	261.55	6.13	4.61		507.53	6	44.37	287.64	16.96	11.86	77.37	0	33.53	203.01	208.62	33	10.84
1450	17	23.79	48.5	6.96	6.18	34.41	454.51	16.75	636.32	625.87	10.62	7.04		1450	17	44.38	579.38	24.07	19.73	88.94	1090	16.84	272.71	873.18	44.56	27.54
1270	15	73.75	1138.94	33.75	27.56	135.75	290.07	36.98	975.12	548.83	62	36.77		1270	15	56.07	220.58	14.85	12.11	79.12	580.15	32.79	193.38	638.72	23.04	23.28
659.64	8	69.47	793.04	28.16	21.61	122.06	659.64	41.15	0	399.91	52.59	28.32		659.64	8	75.89	198.1	14.07	10.95	102.55	0	60.3	188.47	318.42	26.65	15.6
409.91	5	23.67	15.81	3.98	2.85	27.17	204.95	17.03	0	221.29	3.49	6.64		409.91	5	50.29	403.03	20.08	15.53	82.52	0	33.14	409.91	157.31	32.23	17.15
528.94	6	21.12	29.34	5.42	4.41	29.29	0	15.13	528.94	225.15	8.17	5.99		528.94	6	34.47	105.89	10.29	8	52.33	0	24.93	528.94	218.78	17.86	9.54
491.67	6	31.79	16.66	4.08	3.08	38.31	196.67	26.99	393.33	241.19	6.52	4.8		491.67	6	89.58	688.9	26.25	21.49	121.8	0	52.44	491.67	201.15	32.21	37.15
667.4	8	34.64	60.58	7.78	5.95	44.9	286.03	21.35	0	355.9	10.25	13.29		667.4	8	91.51	615.42	24.81	19.08	112.44	0	45.25	667.4	290.17	20.92	46.27
540.8	6	18.62	9.06	3.01	2.55	22.84	540.8	15.6	108.16	296.16	4.22	3.02		540.8	6	88.54	283.84	16.85	11.15	100.47	0	55.62	540.8	246.33	11.93	32.92
501.25	6	57.41	155.61	12.47	9.05	75	300.75	38.6	501.25	239.91	17.6	18.81		501.25	6	55.45	415.47	20.38	15.74	84.07	0	26.66	501.25	193.46	28.61	28.79
768.42	9	40.12	32.79	5.73	4.08	50.35	0	33.22	288.16	365.5	10.23	6.9		768.42	9	53.11	163.3	12.78	8.94	82.01	0	41.51	672.37	335.18	28.9	11.6
765.84	9	30.69	33.87	5.82	4.51	40.95	287.19	23.58	574.38	379.8	10.27	7.11		765.84	9	49.95	603.12	24.56	17.59	104.42	0	29.34	287.19	309.8	54.47	20.61
1100	13	27.01	51.67	7.19	5.76	37.73	1100	17.68	182.57	609.87	10.72	9.33		1100	13	58.91	277.59	16.66	14.65	80.32	821.57	32.34	182.57	608.73	21.41	26.57
537.86	6	33.38	88.09	9.39	5.86	50.96	537.86	22.75	322.71	291.23	17.59	10.62		537.86	6	40.16	53.94	7.34	5.66	49.87	322.71	30.21	537.86	265.65	9.71	9.95
400.13	5	32.51	99.53	9.98	8.45	45.57	0	22.76	300.09	164.51	13.05	9.75		400.13	5	93.86	1543.59	39.29	29.95	143.92	0	41.18	400.13	147.44	50.05	52.69
484.36	6	85.25	200.53	14.16	11.84	104.99	484.36	73.06	193.74	264.61	19.74	12.19		484.36	6	97.76	618.53	24.87	18.78	126.67	0	55.64	484.36	205.81	28.92	42.12
418.52	5	37.71	90.94	9.54	8.05	50.73	418.52	28.99	0	241.13	13.03	8.71		418.52	5	97.42	990.46	31.47	24.66	143.52	0	63.37	418.52	167.4	46.1	34.05
445.13	5	25.12	10.93	3.31	2.3	30.61	445.13	21.92	222.57	233.2	5.5	3.19		445.13	5	91.46	403.47	20.09	15.21	117.53	0	65.68	445.13	191.7	26.06	25.78
507.53	6	53.19	81.37	9.02	6.96	68.67	507.53	45.29	203.01	274.02	15.49	7.9		507.53	6	62.07	68.64	8.29	6.52	72.17	406.02	49.3	101.51	265.51	10.1	12.77
1890	23	59.2	490	22.14	19.61	92.19	1530	23.31	0	1120	32.98	35.89		1890	23	87.06	692.73	26.32	23.03	127.97	1090	46.39	181.86	1040	40.91	40.67
1050	12	48.13	230.97	15.2	13.47	70.22	795.3	28.34	298.24	621.53	22.09	19.79		1050	12	51.82	53.26	7.3	5.81	60.91	695.88	39.23	894.71	517.03	9.09	12.58
1120	13	40.87	147.45	12.14	10.22	59.48	560.41	23.39	1120	566.03	18.6	17.48		1120	13	53.02	212.22	14.57	11.69	80.49	840.61	33.87	1120	564.15	27.47	19.14
1400	16	31.47	27.61	5.25	4.13	41.88	838.65	21.25	652.28	707.69	10.41	10.22		1400	16	50.89	220.55	14.85	10.72	91.89	0	31.27	1400	640.23	41	19.61
1670	20	28.93	26.24	5.12	3.95	35.45	704.28	17.34	0	892.87	6.52	11.59		1670	20	44.51	71.58	8.46	7.34	59.36	1230	27.04	1670	849.98	14.85	17.47
1710	21	23.85	8.49	2.91	2.32	28.36	1370	18.24	1180	832.74	4.51	5.61		1710	21	66.77	569.64	23.87	16.92	127.45	0	36.35	1550	709.64	60.67	30.43
570.05	7	42.52	26.67	5.16	4.25	49.04	95.01	36.43	475.04	273.11	6.53	6.08		570.05	7	96.85	1435.6	37.89	30.28	156.92	0	53.41	570.05	217.1	60.07	43.44
1130	13	48.93	519.62	22.8	19.31	87.38	750.74	20.55	0	653.53	38.45	28.38		1130	13	109.96	1317.32	36.29	30.39	171.16	0	49.32	1130	453.99	61.2	60.65
1230	14	40.4	479.6	21.9	17.45	83.93	833.1	13.14	0	722.32	43.53	27.26		1230	14	97.28	1165.4	34.14	29.03	152.62	0	47.96	1230	491.15	55.33	49.32
418.52	5	25.24	13.05	3.61	2.68	30.01	313.89	20.36	209.26	208.33	4.78	4.87		418.52	5	105.98	1326.08	36.42	27.57	149.47	0	57.02	418.52	163.9	43.49	48.96
1550	19	51.02	745.7	27.31	23.45	100.25	1550	12.41	0	998.03	49.23	38.61		1550	19	60.89	847.35	29.11	20.48	141.64	0	24.64	532.89	722	80.75	36.25
479.42	6	18.83	13.36	3.65	2.76	24.44	95.88	14.36	479.42	219.92	5.61	4.47		479.42	6	72.02	333.33	18.26	14.05	100.1	0	49.35	479.42	202.28	28.08	22.67
378.76	4	23.6	5.54	2.35	1.49	26.58	252.5	20.82	378.76	186.07	2.98	2.78		378.76	4	100.19	680.52	26.09	17.74	133.29	0	69.98	378.76	158.26	33.1	30.21
793.29	9	33.12	264	16.25	14.03	58.1	198.32	16.83	694.13	294.89	24.97	16.3		793.29	9	73.55	486.19	22.05	18.98	104.87	694.13	46.93	396.64	435.43	31.32	26.63
944.46	11	59.26	712.68	26.7	23.05	95.52	209.26	26.69	944.46	396.8	36.27	32.57		944.46	11	68.08	294.88	17.17	13.47	101.5	0	41.15	944.46	399.29	33.42	26.93
1030	12	27.81	59.38	7.71	6.81	41	843.5	21.28	468.61	580.8	13.19	6.54		1030	12	88.22	435.2	20.86	18.84	111.83	281.17	50.08	1030	449.57	23.61	38.14
1200	14	33.75	68.22	8.26	7.08	47.7	92.51	24.28	832.63	571.35	13.96	9.47		1200	14	57.14	89.99	9.49	7.24	72.7	555.09	36.63	0	620.22	15.56	20.51
635.15	7	33.31	25.24	5.02	4.22	38.55	423.44	26.38	0	336.04	5.24	6.93		635.15	7	103.27	74.34	8.62	6.9	113.71	423.44	91.35	635.15	312.64	10.44	11.92
492.47	6	26.75	13.5	3.67	3.11	31.29	295.48	21.9	492.47	237.14	4.54	4.85		492.47	6	91.27	95.61	9.78	7.74	106.16	393.98	80.68	98.49	258.9	14.9	10.59
755.42	9	31.52	36.46	6.04	4.79	41.88	566.56	25.59	0	408.92	10.36	5.93		755.42	9	72.97	123.25	11.1	8.96	87.6	472.14	56.8	755.42	387.41	14.63	16.17
721.61	8	32.16	32.44	5.7	4.84	41.34	721.61	27.53	206.17	391.04	9.18	4.63		721.61	8	62.8	36.36	6.03	4.45	76.21	515.44	58.6	206.17	365.14	13.41	4.2
743.25	9	24.29	15.44	3.93	2.98	28.59	92.91	16.96	650.35	350.36	4.3	7.33		743.25	9	51.8	148.84	12.2	9.57	70.7	0	35.94	743.25	319.47	18.9	15.86
811.76	10	24.21	20.32	4.51	3.48	32.81	493.23	17.76	701.82	413.99	8.6	6.45		811.76	10	66.4	266.34	16.32	11.55	100.71	811.76	40.71	0	472.34	34.32	25.69
743.79	9	21.72	16.55	4.07	3.26	28.48	0	16.84	557.84	338.55	6.76	4.87		743.79	9	54.27	101.75	10.09	6.42	65.34	0	29.56	743.79	339.1	11.07	24.71
1070	13	33.58	69.36	8.33	6.5	46.33	980.99	21.36	0	605.59	12.75	12.22		1070	13	69.61	799.81	28.28	23.52	130.84	0	38.53	891.81	413.2	61.23	31.08
997.73	12	27.34	24.25	4.92	4.04	33.48	181.41	17.36	997.73	479.22	6.14	9.99		997.73	12	71.74	829.37	28.8	22.25	124.82	90.7	40.13	725.62	390.04	53.08	31.62
822.23	10	22.42	3.52	1.88	1.59	24.89	91.36	19.24	548.16	406.01	2.47	3.18		822.23	10	114.5	831.53	28.84	23.33	158.61	822.23	77.31	0	472.39	44.11	37.2
546.63	6	30.49	92.42	9.61	8.21	44.15	109.33	20.07	437.3	226.29	13.66	10.42		546.63	6	101.49	1684.55	41.04	35.28	141.9	546.63	45.67	0	340.04	40.42	55.82
879.52	10	42.62	206.12	14.36	11.98	65.65	879.52	21.45	293.17	490.07	23.03	21.17		879.52	10	118.53	139.56	11.81	8.35	137.31	390.9	93.07	879.52	425.33	18.78	25.45
613.48	7	83.12	244.78	15.65	13.14	100.43	204.49	62.03	0	300.46	17.31	21.09		613.48	7	66.47	588.39	24.26	18.68	104.91	0	33.56	613.48	240.18	38.44	32.91
323.33	4	54.31	260.15	16.13	12.22	72.58	215.56	34.67	0	175.72	18.27	19.64		323.33	4	183.23	819.82	28.63	23.15	206.44	0	147.51	323.33	146.19	23.21	35.72
566.56	7	38.42	64.93	8.06	6.53	50.18	283.28	27.82	566.56	267.73	11.76	10.6		566.56	7	92.2	1677.8	40.96	33.2	157.88	0	45.35	566.56	207.38	65.68	46.86
681.51	8	34.15	28.4	5.33	4.29	40.79	97.36	25.58	681.51	318.6	6.64	8.57		681.51	8	118.84	4421.79	66.5	55.04	224.46	0	49.73	681.51	227.18	105.62	69.11
649.96	8	19.1	11.56	3.4	2.91	24.87	464.25	15.29	0	352.62	5.77	3.81		649.96	8	155.52	2725.63	52.21	43.97	225.54	0	91.11	649.96	258.74	70.02	64.42
498.87	6	11.05	3.98	1.99	1.56	13.34	0	7.97	99.77	256.34	2.29	3.08		498.87	6	86.94	173.28	13.16	10.36	102.05	0	66.97	498.87	227.24	15.11	19.97
617.44	7	21.99	23.96	4.9	4.11	29.7	102.91	17.57	617.44	270.07	7.71	4.43		617.44	7	84.09	72.04	8.49	6.49	92.62	0	68.29	617.44	297.72	8.53	15.8
1220	14	32.23	299.87	17.32	14.39	59.28	1030	9.19	93.52	793.04	27.05	23.04		1220	14	54.88	53.26	7.3	5.28	72.89	0	44.07	280.57	606.24	18.01	10.81
1010	11	41.28	350.36	18.72	16.92	66.42	442.49	15.83	0	524.91	25.14	25.45		1010	11	56.22	70	8.37	6.69	67.26	0	40.08	1010	467.86	11.04	16.14
534.9	6	28.05	72.95	8.54	6.48	40.16	213.96	16.94	0	271.69	12.12	11.11		534.9	6	59.98	18.72	4.33	3.49	65.18	427.92	53.64	106.98	270.59	5.2	6.34
2010	23	27.72	31.92	5.65	4.53	43.91	0	19.98	835.66	952.96	16.19	7.74		2010	23	95.67	354.5	18.83	15.17	119.78	1300	59.25	2010	1020	24.11	36.42
1420	17	21.65	149.62	12.23	10.95	37.65	266.45	5.4	1420	489.11	16	16.25		1420	17	88.5	827.38	28.76	24.74	133.16	1070	41.58	1420	709.43	44.66	46.92
806.17	9	15.2	10.28	3.21	2.41	20.78	0	10.39	604.63	372.25	5.58	4.8		806.17	9	83.07	208.91	14.45	11.03	100.13	0	57.17	806.17	369.4	17.06	25.9
1360	16	39.45	345.25	18.58	14.99	80.9	1090	23.76	1360	791.9	41.44	15.69		1360	16	102.37	1244.96	35.28	29.56	161.53	90.79	66.53	635.53	587.34	59.17	35.84
2460	29	57.76	370.53	19.25	15.56	97.49	2180	33.6	1090	1410	39.73	24.16		2460	29	95.54	520.8	22.82	19	153.21	0	68.96	1550	1100	57.67	26.59
2240	26	40.72	63.28	7.96	6.61	53.87	1350	25.65	1970	1140	13.15	15.07		2240	26	121.82	814.58	28.54	22.01	158.41	627.86	51.62	2240	997.83	36.59	70.2
751.21	9	34.11	24.36	4.94	3.69	39.81	0	23.68	751.21	345.15	5.7	10.42		751.21	9	125.56	1256.96	35.45	25.93	171.66	0	58.03	751.21	316.52	46.1	67.53
1190	14	56.59	341.76	18.49	15.82	84.13	386.09	32.49	788.28	542.18	27.54	24.1		1190	14	65.27	117.11	10.82	8.92	81.54	482.62	49.55	1010	569.34	16.27	15.72
1310	15	29.42	42.71	6.53	5.41	42.02	559.71	19.89	93.29	661.55	12.6	9.52		1310	15	101.77	777.97	27.89	22.63	150.91	93.29	72.54	839.57	582.02	49.14	29.23
1690	20	29.99	88.31	9.4	7.71	51.57	1030	17.22	376.59	824.88	21.58	12.77		1690	20	84.61	227.46	15.08	12.83	109.71	376.59	60.38	1130	785.13	25.09	24.23
1710	20	80.6	549.11	23.43	19.57	114.93	1190	45.88	91.41	955.46	34.33	34.72		1710	20	47.03	115.99	10.77	9.07	65.14	1490	29.99	914.08	909.64	18.12	17.04
687.3	8	35.9	29.5	5.43	3.93	43.52	294.56	25.44	687.3	334.6	7.62	10.46		687.3	8	99.67	239.36	15.47	11.72	111.53	294.56	67.41	687.3	317.14	11.85	32.26
916.59	11	60.26	251.59	15.86	12.93	85.34	366.63	41.25	916.59	445.17	25.08	19.02		916.59	11	50.83	49.49	7.03	5.37	64.35	366.63	41.35	0	463.46	13.52	9.48
1470	17	28.06	18.08	4.25	3.33	37.24	1190	21.36	734.13	756.42	9.18	6.7		1470	17	39.72	201.85	14.21	10.76	73.49	0	19.38	1470	593.11	33.77	20.34
1470	17	26.95	68.8	8.29	6.88	41.5	736.83	12.24	1110	658.14	14.55	14.71		1470	17	71.07	155.39	12.47	8.59	91.84	828.93	38.26	0	752.75	20.77	32.82
1440	17	50.13	644.13	25.38	20.95	92.49	897.2	18.47	89.72	811.32	42.37	31.66		1440	17	79.55	275.04	16.58	13.69	114.21	897.2	56.11	1440	752.95	34.65	23.44
846.46	10	36.72	62.45	7.9	6.54	47.57	282.15	24.6	658.36	403.4	10.85	12.11		846.46	10	103.66	132.46	11.51	8.77	121.97	188.1	81.43	0	421.1	18.31	22.23
1690	20	35.96	302.55	17.39	15.56	65.21	445.5	14.71	891.01	679.19	29.24	21.25		1690	20	133.13	1402.66	37.45	34.16	186.65	0	76.2	1600	714.9	53.52	56.93
1640	19	27.82	48.65	6.98	5.63	42.58	1640	20.06	1360	840.98	14.76	7.76		1640	19	128.11	1225.89	35.01	31.75	183.63	0	89.02	1640	694.93	55.53	39.09
2310	27	25.02	102.13	10.11	7.81	49.65	2210	14.45	535.74	1280	24.63	10.58		2310	27	132.91	316.93	17.8	15.66	161.36	892.9	103.49	1730	1070	28.44	29.43
1520	18	33.38	94.17	9.7	8.62	48.5	1160	20.55	89.18	864.8	15.12	12.83		1520	18	163.09	182.1	13.49	11.21	188.64	356.72	140.1	1520	729.53	25.54	22.99
1340	16	18.38	82.47	9.08	7.49	36.18	358.16	8.15	1250	532.6	17.8	10.23		1340	16	216.86	172.27	13.13	10.89	239.68	447.7	199.53	1340	665.01	22.82	17.33
3410	40	29.11	220.66	14.85	11.49	68.97	2580	10.75	1750	1860	39.86	18.36		3410	40	69.17	657.59	25.64	23.26	113.32	2400	34.89	613.77	1900	44.14	34.28
1360	16	32.01	66.73	8.17	5.93	50.48	904.01	19.94	1360	680.72	18.47	12.06		1360	16	84.03	1086.23	32.96	28.52	126.83	0	32.03	1270	523.83	42.8	52
1080	13	54.13	232.75	15.26	13.14	75.55	180.51	31.29	1080	490.53	21.42	22.84		1080	13	119.15	339.45	18.42	14.92	154.08	0	96.48	902.55	495.39	34.93	22.66
684.99	8	37.51	39.19	6.26	5.04	49.41	391.42	31.38	587.13	341.85	11.89	6.13		684.99	8	70.47	550.5	23.46	17.23	116.34	0	42.07	684.99	275.95	45.86	28.4
1310	15	35.52	46.96	6.85	5.58	51.31	1310	26.65	93.55	711.49	15.79	8.87		1310	15	100.36	91.32	9.56	7.62	117.74	561.27	86.03	935.45	651.82	17.37	14.33
1310	15	42.38	20.37	4.51	3.6	50.61	561.27	36.03	935.45	640.79	8.23	6.35		1310	15	110.08	125.29	11.19	8.37	132.77	0	86.58	654.82	647.57	22.68	23.5
1590	19	53.62	471.16	21.71	16.03	102.14	1410	26.39	440.72	937.55	48.52	27.23		1590	19	111.02	323.61	17.99	13.93	143.48	617	85.18	969.57	771.59	32.46	25.84
997.74	12	35	321.65	17.93	15.24	67.68	725.63	16.01	90.7	610.07	32.68	18.99		997.74	12	45.33	239.34	15.47	12.45	75.15	0	25.59	362.81	509.26	29.82	19.74
1430	17	59.81	310.41	17.62	13.7	92.21	623.67	25.88	1430	635.03	32.39	33.93		1430	17	110.45	430.86	20.76	15.8	146.05	801.87	70.82	1430	677.52	35.59	39.63
1180	14	89.44	358.07	18.92	14.78	120.55	1000	56.06	1180	616.93	31.11	33.38		1180	14	109.51	730.37	27.03	20.15	154	182.12	57.47	1180	513.5	44.49	52.04
1750	21	65.13	432.37	20.79	15.77	94.51	174.91	13.84	1750	734.16	29.38	51.29		1750	21	117.92	741.94	27.24	19.51	172.57	612.18	52.28	1750	798.15	54.66	65.64
1410	17	33.43	110.51	10.51	8.66	53.7	87.98	18.95	791.8	658.31	20.27	14.48		1410	17	92.25	661.15	25.71	19.62	153.91	0	47.97	1410	621.07	61.66	44.28
1520	18	62.98	599.29	24.48	20.59	103.64	1220	33.17	642.37	766.68	40.66	29.81		1520	18	100.87	742.97	27.26	24.69	132.74	831.92	57.26	275.3	806.25	31.86	43.61
EphrinA3/Mn2+ distal
Length	Pixel Count	Mean Value	Variance	Standard Deviation (RMS)	Average Deviation	Max Amplitude	Max Position	Min Amplitude	Min Position	Center Of Mass Pos.	Maximum Peak	Maximum Valley	CHANNEL 2 Calbindin	Length	Pixel Count	Mean Value	Variance	Standard Deviation (RMS)	Average Deviation	Max Amplitude	Max Position	Min Amplitude	Min Position	Center Of Mass Pos.	Maximum Peak	Maximum Valley
690.17	8	76.86	311.86	17.66	12.82	113.39	0	60.03	197.19	330.46	36.52	16.83		690.17	8	18.05	60.47	7.78	6.77	26.53	690.17	8.52	0	430	8.48	9.53
1300	15	115.32	292.43	17.1	12.36	143.95	394.14	74.48	1300	628.62	28.62	40.84		1300	15	31.29	72.55	8.52	6.42	50.29	591.21	21.22	889.79	645.33	19	10.07
846.46	10	73.98	319.66	17.88	14.04	108.11	0	55.33	846.46	377.59	34.13	18.65		846.46	10	27.12	121.94	11.04	7.98	53.22	846.46	20.59	564.3	500.58	26.1	6.53
779.46	9	81.3	465.81	21.58	16.84	120.72	0	55.08	386.92	343.64	39.42	26.22		779.46	9	32.22	111.57	10.56	8.36	49.02	290.19	21.87	580.38	359.13	16.8	10.35
607.73	7	116.23	153.4	12.39	8.41	133.13	0	92.61	607.73	288.61	16.91	23.61		607.73	7	26.19	67.77	8.23	6.16	41.02	607.73	17.86	202.58	345.01	14.83	8.33
560.94	7	86.1	67.68	8.23	6.01	100.09	0	75.1	560.94	266.04	13.99	11		560.94	7	32.16	37.49	6.12	4.88	39.39	560.94	23.8	373.96	269.84	7.23	8.36
732.51	9	78.73	248.67	15.77	14.07	97	549.38	60.65	274.69	369.93	18.27	18.08		732.51	9	34.89	85.96	9.27	6.44	56.69	0	26.69	183.13	347.69	21.81	8.2
704.38	8	87.11	299.53	17.31	14.97	106.61	503.13	62.29	100.63	374.45	19.5	24.81		704.38	8	26.82	75.79	8.71	6.86	40.77	301.88	17.43	603.76	305.99	13.96	9.39
1340	16	64.45	224.3	14.98	12.74	91.35	295.48	41.54	776.5	622.34	26.9	22.9		1340	16	28.15	15.92	3.99	3.13	34.8	393.98	22.07	98.49	692.16	6.65	6.08
929.47	11	100.39	170.26	13.05	8.56	129.86	0	82.69	743.57	436.19	29.47	17.7		929.47	11	27.51	85.55	9.25	6.75	48.23	0	16.84	464.73	416.15	20.72	10.67
1120	13	63.53	464.73	21.56	13.1	127.54	0	41.67	280.47	524.96	64	21.86		1120	13	23.39	21.62	4.65	3.97	28.64	0	16.45	1120	554.7	5.24	6.94
478.6	6	160.08	779.45	27.92	20.64	197	0	117.76	478.6	214	36.92	42.32		478.6	6	31.69	175.58	13.25	11.14	47.33	382.88	16.43	0	298.37	15.64	15.26
1250	15	106.38	2158.89	46.46	38.71	191.92	1250	55.81	0	774.63	85.54	50.57		1250	15	37.66	129	11.36	8.96	61.49	687.17	22.48	1060	603.79	23.83	15.18
1260	15	107.23	810.01	28.46	21.43	178.28	0	60.6	1260	552.61	71.05	46.63		1260	15	19.06	35.48	5.96	4.59	27.13	953.22	9.16	367.55	691.56	8.07	9.9
971.39	12	53.99	128.31	11.33	9.48	76.14	971.39	42.76	502.37	517.77	22.15	11.23		971.39	12	28.03	32.6	5.71	4.78	38.68	209.84	21.56	408.56	456.82	10.66	6.46
938	11	59.89	141.49	11.9	10.42	79.14	836.17	45.82	225.22	492.16	19.25	14.07		938	11	40.42	263.59	16.24	13.79	65.06	938	20.52	632.52	499.2	24.64	19.9
1380	16	61.75	94.99	9.75	7.95	75.53	0	42.42	195.27	680.87	13.78	19.33		1380	16	26.78	162.37	12.74	10.37	50.25	785.02	14.61	488.18	649.5	23.47	12.16
563.76	7	65.87	50.52	7.11	4.72	74.33	0	52.25	563.76	270.36	8.45	13.63		563.76	7	28.19	12.02	3.47	2.69	31.62	469.8	22.14	281.88	283.66	3.43	6.05
843.37	10	73.96	57.16	7.56	5.66	81.68	0	57.06	843.37	416.93	7.72	16.9		843.37	10	40.26	66.31	8.14	6.09	48.08	843.37	22.06	0	456.36	7.82	18.2
832.2	10	69.21	223.64	14.95	11.34	85.66	307.43	35.93	832.2	371.92	16.45	33.28		832.2	10	22.3	72.82	8.53	7.38	37.43	0	13.57	515.49	404.82	15.13	8.73
466.01	5	45.26	413.55	20.34	15.35	74.67	0	21.28	466.01	167.71	29.4	23.98		466.01	5	32.2	50.62	7.12	5.33	42.2	349.51	23.55	233.01	244.63	10	8.65
437.95	5	104.63	635.69	25.21	17.49	120.91	218.98	60.9	437.95	192.07	16.28	43.73		437.95	5	34.06	17.96	4.24	2.8	38.24	218.98	27.07	437.95	206.92	4.18	6.99
1100	13	68.73	98.74	9.94	8.45	85.36	0	53.82	420.75	566.39	16.62	14.91		1100	13	29.95	65.65	8.1	6.37	46.77	0	20.34	1000	523.39	16.82	9.61
382.92	4	79.88	81.36	9.02	5.98	90.88	0	68.87	127.64	186.69	11	11.01		382.92	4	34.79	42.57	6.52	5.05	42.99	382.92	28.04	0	214.44	8.21	6.75
1100	13	73.32	534.04	23.11	19	111.99	665.56	42.29	1100	568.54	38.67	31.03		1100	13	44.04	82.33	9.07	7.01	61.46	95.08	31.59	380.32	516.95	17.42	12.46
580.38	7	60.22	111.91	10.58	7.75	80.29	0	48	580.38	261.5	20.07	12.22		580.38	7	28.07	17.8	4.22	3.3	34.98	580.38	22.88	290.19	305.67	6.9	5.19
1380	16	114.6	1274.43	35.7	29.81	165.43	493.23	41.04	1380	591.69	50.83	73.56		1380	16	36.16	56.66	7.53	6.1	50.36	1290	24.68	690.98	697.03	14.2	11.48
1030	12	77.95	1197.4	34.6	29.79	124.76	93.72	28.15	1030	380.32	46.81	49.8		1030	12	20.44	50.21	7.09	4.34	41.66	0	16.19	937.22	448.05	21.22	4.24
557.4	7	64.5	75.88	8.71	6.21	74.23	0	48.01	557.4	261.11	9.73	16.5		557.4	7	21.98	42.32	6.51	5.28	29.57	278.7	12.45	0	295.67	7.59	9.53
926.21	11	72.46	146.36	12.1	8.39	82.84	0	42.05	926.21	417.87	10.38	30.41		926.21	11	25.58	36.42	6.04	5.33	33.03	926.21	16.39	96.21	500.41	7.44	9.19
468.55	5	90.94	632.64	25.15	19.68	122.2	0	56.8	468.55	194.28	31.26	34.13		468.55	5	24.2	10.6	3.26	2.6	28.98	0	20.95	351.42	218.22	4.78	3.25
999.2	12	87.13	684	26.15	22.04	116.94	406.02	42.35	900.87	428.2	29.8	44.78		999.2	12	34.93	125.3	11.19	9.29	51.78	507.53	21	900.87	475.8	16.85	13.93
643.21	8	91.22	349.62	18.7	13.85	109.76	367.55	54.01	643.21	291.19	18.54	37.21		643.21	8	18.46	34.48	5.87	4.95	26.55	183.78	11.23	643.21	283.56	8.09	7.23
994.24	11	68.74	110.46	10.51	8.08	91.2	0	55.48	994.24	470.3	22.46	13.26		994.24	11	48.73	105.27	10.26	8.47	67.48	849.31	34.66	503.13	501.46	18.74	14.07
458.29	5	93.89	803.19	28.34	21.78	130.62	0	57.15	458.29	185.67	36.73	36.74		458.29	5	23.43	35.4	5.95	4.46	33.22	0	18.97	458.29	195.8	9.79	4.47
1070	13	111.34	334.6	18.29	14.64	142.49	0	79.06	1070	516.34	31.16	32.27		1070	13	24.29	40.44	6.36	4.87	36.89	89.34	17.07	446.68	484.17	12.59	7.22
734.13	9	109.11	168.25	12.97	10.86	128.06	550.6	91.2	183.53	377.6	18.95	17.92		734.13	9	21.59	54.37	7.37	5.45	38.05	734.13	15.3	183.53	424.51	16.46	6.29
491.67	6	94.45	163.89	12.8	10.05	109.72	0	74.21	491.67	231.9	15.27	20.24		491.67	6	23.93	49.42	7.03	5.7	34.11	491.67	17.09	0	289.11	10.18	6.84
1110	13	84.22	548.98	23.43	19.06	111.24	0	44.15	1010	485.54	27.02	40.07		1110	13	30.3	13.71	3.7	2.61	34.5	301.64	20.42	100.55	575.4	4.2	9.88
982.51	11	48.97	313.84	17.72	11.09	98.47	0	35.75	770.04	420.45	49.5	13.22		982.51	11	31.69	65.06	8.07	7.13	44.38	0	24.33	557.56	501.7	12.69	7.35
1110	15	40.13	236.04	15.36	12.08	67.45	232.15	20.56	972.21	458.6	27.33	19.57		1110	15	29.68	35.56	5.96	4.36	40.96	1110	22.01	972.21	552.35	11.28	7.67
498.07	6	42.8	112.04	10.58	7.39	62.87	0	33.35	298.84	222.05	20.08	9.45		498.07	6	29.35	4.24	2.06	1.68	31.9	498.07	26.94	298.84	247.82	2.54	2.41
796.28	9	54.45	322.95	17.97	12.1	90.34	0	27.98	796.28	323.79	35.89	26.46		796.28	9	38.13	74.26	8.62	6.66	53.82	0	27.86	696.74	346.61	15.69	10.27
955.54	11	65.89	177.24	13.31	10.4	78.07	95.55	35.04	955.54	429.28	12.17	30.86		955.54	11	49.84	88.38	9.4	6.9	61.65	668.87	31.02	955.54	454.41	11.81	18.82
867.27	10	62.8	196.08	14	12.39	76.9	0	42.27	674.54	382.67	14.11	20.53		867.27	10	25.24	22.24	4.72	3.82	34.34	96.36	21.59	385.45	394.73	9.1	3.64
945.95	11	44.11	73.1	8.55	6.78	58.31	0	34.19	945.95	432.91	14.2	9.93		945.95	11	54.36	266.77	16.33	14.13	81.64	94.59	37.02	851.35	402.3	27.28	17.34
749.62	9	51.74	43.58	6.6	5.18	65.14	374.81	44.9	655.92	369.19	13.4	6.84		749.62	9	32.73	80.47	8.97	6.77	51.21	0	25.36	749.62	319.77	18.48	7.37
846.92	10	43.77	11.89	3.45	2.69	47.87	752.82	36.57	470.51	421.71	4.11	7.2		846.92	10	49.75	344.7	18.57	15.37	76.2	188.21	24.42	846.92	347.93	26.45	25.33
740.58	9	52.76	73.88	8.6	7.1	65.89	277.72	40.8	740.58	370.33	13.13	11.96		740.58	9	44.07	83.01	9.11	7.64	59	370.29	34.95	0	364.71	14.93	9.12
710.54	8	57.28	44.3	6.66	5.6	64.59	203.01	46.42	710.54	330.93	7.31	10.86		710.54	8	30.02	148.34	12.18	9.57	54.87	710.54	20.33	0	434.39	24.86	9.69
703.82	8	54.06	87.97	9.38	6.78	65.09	301.64	35.55	703.82	324.42	11.03	18.51		703.82	8	40.02	93.45	9.67	7.21	55.74	402.18	26.48	0	371.03	15.72	13.54
1120	15	64.19	386.64	19.66	15.38	110.69	0	36.89	1120	457.27	46.5	27.3		1120	15	86.57	302.05	17.38	12.3	107.1	1030	47.18	0	598.96	20.54	39.39
822.23	10	73.37	230.62	15.19	11.65	90.49	182.72	43.13	822.23	365.77	17.11	30.24		822.23	10	47.4	133.43	11.55	8.94	66.07	730.87	33.37	91.36	460.99	18.67	14.03
606.43	7	72.48	177.39	13.32	9.57	84.98	0	46.28	606.43	271.75	12.49	26.2		606.43	7	40.81	10.71	3.27	2.49	44.43	404.29	36.28	0	316.86	3.62	4.53
593.88	7	87.92	88.69	9.42	7.35	102.27	395.92	75.16	593.88	298.04	14.35	12.76		593.88	7	44.08	36.3	6.02	4.71	50.41	98.98	32.79	593.88	281.68	6.33	11.29
632.65	7	89.93	757.17	27.52	20.58	128.37	0	48.36	632.65	258.95	38.43	41.57		632.65	7	45.62	141.36	11.89	9.61	54.07	316.33	24.86	632.65	273.55	8.45	20.75
439.76	5	70.43	741.48	27.23	22.02	111.27	0	44.51	439.76	169.26	40.84	25.92		439.76	5	35.67	80.85	8.99	5.96	49.75	439.76	25.6	0	253.04	14.08	10.06
523.67	6	95.78	463.72	21.53	16.27	112.24	0	55.97	523.67	229.78	16.46	39.81		523.67	6	27.31	30.05	5.48	4.01	36.48	418.94	20.75	0	287.34	9.17	6.56
1460	17	53.89	131.6	11.47	10.16	70.47	273.88	38.76	912.93	653.55	16.59	15.13		1460	17	61.11	644.73	25.39	21.21	110.48	639.05	33.75	1460	672.17	49.36	27.36
812.23	10	73.77	339.69	18.43	15.79	95.68	121.09	46.56	717.22	351.76	21.92	27.21		812.23	10	33.23	20.55	4.53	3.5	40.24	242.18	25.87	717.22	391.99	7.01	7.36
1270	15	52.72	291.48	17.07	14.87	73.69	451.9	29.56	994.17	566.98	20.97	23.16		1270	15	31.19	178.06	13.34	10.7	64.07	0	16.77	903.79	533.16	32.88	14.42
1160	14	53.5	174.43	13.21	10.98	75.26	177.79	35.35	1160	521.17	21.76	18.14		1160	14	31.93	17.45	4.18	3.4	37.4	1160	24.02	355.58	607.78	5.47	7.91
570.05	7	71.75	11.02	3.32	2.41	76.81	475.04	66.17	95.01	288.48	5.07	5.58		570.05	7	48.28	89.21	9.44	6.37	61.27	570.05	30.43	0	316.31	12.99	17.85
1560	18	43.03	166.74	12.91	10.04	72.29	458.04	21.5	1560	722.71	29.26	21.53		1560	18	58.71	678.86	26.06	22.53	107.57	1100	30.21	0	938.05	48.86	28.51
923.48	11	35.92	15.47	3.93	3.16	40.4	0	27.53	646.43	448.94	4.48	8.39		923.48	11	37.78	101.62	10.08	8.59	53.31	646.43	24.11	92.35	516.96	15.53	13.66
1220	14	42.85	41.86	6.47	5.3	53.4	656.06	32.63	937.23	586.09	10.55	10.23		1220	14	43.56	74.33	8.62	6.18	64	0	31.98	1030	550.07	20.44	11.58
1240	15	51.85	83.38	9.13	6.11	72.15	0	32.01	1240	602.35	20.3	19.83		1240	15	36.66	63.76	7.98	6.67	45.59	253.74	21.33	1150	548.72	8.93	15.32
1100	13	55.34	268.99	16.4	13.69	81.56	275.3	34.36	825.9	495.62	26.22	20.98		1100	13	47.06	71.37	8.45	7.39	58.8	550.6	35.98	275.3	580.72	11.75	11.08
985.35	12	77.65	835.17	28.9	23.22	134.82	895.77	38.48	0	595.51	57.17	39.16		985.35	12	60.41	114.55	10.7	8.37	77.07	268.73	45.25	0	495.46	16.66	15.16
738.98	9	73.15	244.36	15.63	12.99	96.14	738.98	55.75	277.12	409.73	22.99	17.39		738.98	9	45.3	119.48	10.93	8.94	60.68	92.37	32.33	738.98	322.72	15.39	12.96
1610	19	55.76	112.94	10.63	7.18	78.21	0	33.64	1610	751.05	22.45	22.12		1610	19	30.98	34.39	5.86	4.81	42.08	0	24.12	1060	777.35	11.09	6.86
796.28	9	110.3	411.73	20.29	15.33	134.07	99.53	67.75	796.28	359.46	23.77	42.55		796.28	9	44	57.58	7.59	6.05	54.63	597.21	33.35	298.6	418.79	10.63	10.65
734.13	9	101.6	479.18	21.89	18.67	130.74	0	73.89	734.13	319.72	29.14	27.71		734.13	9	43.94	193.5	13.91	11.36	66.77	734.13	27.62	183.53	433.64	22.84	16.32
1480	17	58.53	109.18	10.45	7.23	79.61	0	36.96	1480	679.79	21.08	21.57		1480	17	48.29	251.46	15.86	13.41	76.4	881.7	29.8	1180	737.63	28.11	18.48
1090	13	90.58	664.74	25.78	22.79	128.94	0	57.82	1090	459.29	38.36	32.76		1090	13	33.84	6.12	2.47	1.66	39.31	543.36	29.1	996.15	536.58	5.47	4.73
822.23	10	91.52	224.29	14.98	10.01	115.45	91.36	62.23	822.23	377.98	23.93	29.28		822.23	10	51.31	84.65	9.2	7.48	66.08	822.23	40.04	365.44	420.69	14.77	11.27
1330	16	88.78	615.62	24.81	20.55	119.59	620.97	35.16	1330	571.79	30.81	53.62		1330	16	70.32	116.13	10.78	8.38	88.32	1150	46.7	0	694.52	18	23.61
1070	13	107.43	112.54	10.61	9.33	118.28	178.86	91.38	804.85	509.62	10.85	16.06		1070	13	72.14	414.44	20.36	16.66	97.32	804.85	37.09	89.43	601.65	25.18	35.05
1110	13	88.01	1476.03	38.42	33.36	139.34	0	35.96	1110	413.54	51.33	52.05		1110	13	55.62	58.05	7.62	6.46	67.99	371.6	45.48	928.99	539.65	12.37	10.14
1270	15	76.34	244.49	15.64	12.96	99.23	363.39	47.46	1090	569.16	22.89	28.88		1270	15	53.18	87.72	9.37	7.48	69.1	272.54	39.35	726.78	596.34	15.91	13.83
983.33	12	71.51	500.02	22.36	18.97	98.78	536.36	38	983.33	459.62	27.28	33.5		983.33	12	49.83	210.38	14.5	11.38	73.47	268.18	28.67	536.36	464.02	23.65	21.16
1400	16	72.56	573.81	23.95	18.44	123.74	0	43.01	1220	575.88	51.18	29.55		1400	16	26.17	34.7	5.89	4.46	38.3	1310	17.12	467.52	715.95	12.13	9.05
757.51	9	71.38	390.75	19.77	14.43	116.01	0	55.88	473.45	326.6	44.64	15.5		757.51	9	20.55	15.98	4	2.92	28.67	0	14.87	757.51	343.29	8.12	5.68
1260	15	65.7	144.72	12.03	8.4	77	628.57	32.38	1260	583.29	11.3	33.32		1260	15	25.59	60.88	7.8	6.46	42.62	269.39	17.22	897.96	571.96	17.03	8.37
614.86	7	59.48	82.13	9.06	7.21	70.42	307.43	44.44	614.86	304.1	10.94	15.04		614.86	7	29.65	110.39	10.51	8.79	43.92	614.86	16.55	0	373.84	14.27	13.1
916.59	11	81.17	152.2	12.34	8.24	98.89	549.95	53.72	916.59	442.93	17.72	27.44		916.59	11	25.94	16.67	4.08	3.41	33.82	366.63	21.44	183.32	451.02	7.88	4.5
858.08	10	86.21	129.96	11.4	9.64	103.88	667.4	70.55	858.08	438.57	17.67	15.66		858.08	10	25.1	33.8	5.81	4.34	33.34	381.37	15.37	0	468.84	8.24	9.74
874.55	10	85.93	585.36	24.19	20.48	121.45	0	54.32	874.55	363.33	35.52	31.61		874.55	10	28.19	121.99	11.04	9.11	49.53	777.38	19.13	388.69	513.58	21.34	9.06
1150	13	87.13	180.42	13.43	10.9	111.33	95.5	68.82	382	566.32	24.2	18.31		1150	13	56.1	1405.66	37.49	28.88	130.13	1150	15.58	0	789.61	74.03	40.51
854.84	10	143.51	460.51	21.46	15.74	166.29	474.91	95.67	854.84	406.82	22.78	47.84		854.84	10	30.16	29.81	5.46	4.15	39.37	759.86	24.03	189.96	470.49	9.21	6.12
680.92	8	119.36	1384.14	37.2	29.79	163.55	97.27	57.77	680.92	277.87	44.19	61.6		680.92	8	44.28	696.6	26.39	19.94	94.54	680.92	18.61	0	455.17	50.26	25.67
653	8	43.89	65.71	8.11	7.24	54.17	466.43	36.8	93.29	346.49	10.29	7.09		653	8	35.13	19.31	4.39	3.32	39.51	653	27.74	0	337.11	4.38	7.4
1400	17	46.11	51.97	7.21	5.56	58.09	0	30.61	1400	661.39	11.98	15.5		1400	17	25.16	37.35	6.11	5.15	34.65	0	15.45	1120	612.95	9.49	9.71
678.01	8	41.24	254.65	15.96	13.1	69.43	0	24.95	581.15	265.07	28.19	16.29		678.01	8	21.77	18.99	4.36	3.04	30.35	581.15	16.12	387.43	347.66	8.58	5.66
676.84	8	82.9	597.58	24.45	17.93	131.83	676.84	56.65	96.69	391.79	48.93	26.25		676.84	8	50.56	499.36	22.35	19.45	77.87	580.15	22.39	96.69	422.11	27.31	28.17
1180	14	44.7	107	10.34	8.47	65.47	283.28	31.4	668.07	522.57	20.77	13.29		1180	14	31.73	28.89	5.37	4.56	40.96	1180	23.95	972.59	593.97	9.23	7.78
1500	17	55.94	244.5	15.64	13.63	76.08	894.71	32.19	497.06	749.4	20.15	23.75		1500	17	35.83	198.88	14.1	10.33	70.59	1500	23.59	995.46	846.3	34.76	12.24
1190	14	52.7	201.77	14.2	11.17	83.46	0	34.44	551.27	539.88	30.76	18.26		1190	14	29.5	29.1	5.39	4.12	43.02	367.51	21.86	643.15	591.91	13.52	7.64
875.91	10	49.27	29.9	5.47	4.5	57.44	583.94	43.08	486.61	440.27	8.18	6.19		875.91	10	21.33	18.25	4.27	3.52	27.34	778.58	14.57	97.32	484.17	6.01	6.77
1510	18	55.19	106.73	10.33	7.3	74.33	291.24	32.03	1510	703.92	19.14	23.16		1510	18	31.55	52.69	7.26	5.62	44.94	291.24	23.4	0	741.51	13.39	8.15
1010	12	81.74	248.16	15.75	12.07	112.98	0	63.15	459.44	478.57	31.24	18.58		1010	12	46.72	164.53	12.83	10.23	67.2	91.89	27.9	826.98	430.66	20.48	18.82
1310	15	79.35	1026.98	32.05	26.94	139.67	95.59	43.7	1310	511.18	60.32	35.65		1310	15	32.05	89.61	9.47	7.83	45.09	286.78	19.36	573.57	571.6	13.04	12.69
923.48	11	83.27	902.14	30.04	24.12	140.74	0	58.15	646.43	373.59	57.47	25.12		923.48	11	23.31	56.81	7.54	5.55	41.14	0	15.38	923.48	390.38	17.83	7.93
1230	15	83.91	362.73	19.05	15	130.64	0	63.8	733.27	557.71	46.73	20.12		1230	15	25.92	77.65	8.81	6.81	47.86	641.61	17.03	183.32	626.18	21.94	8.88
1120	13	81.42	150.49	12.27	9.49	103.3	0	59.27	1120	536.43	21.88	22.15		1120	13	22.05	21.63	4.65	3.42	30.69	653.81	15.62	0	593.5	8.65	6.42
1020	12	82.68	365.07	19.11	14.25	106.81	647.19	45.11	1020	470.94	24.12	37.58		1020	12	25.37	11.07	3.33	2.47	29.39	739.64	17.41	0	523.73	4.01	7.96
1160	14	60.8	804.1	28.36	24.08	120.63	0	33.2	758.04	445.36	59.83	27.59		1160	14	90.16	649.14	25.48	19.26	117.76	959.59	38	0	663.65	27.6	52.16
1610	19	45.95	169.96	13.04	10.54	78.08	556.87	28.71	204.95	788	32.12	17.24		1610	19	53.4	442.43	21.03	18.69	89.27	1260	30.48	204.95	974.98	35.87	22.92
1040	12	38.24	86.92	9.32	6.44	57.9	0	20.12	1040	455.94	19.66	18.12		1040	12	39.16	86.84	9.32	7.99	53.66	658.74	27.88	188.21	546.79	14.5	11.28
1360	16	43.08	105.72	10.28	7.9	60.74	0	18.26	1360	586.52	17.65	24.82		1360	16	40.81	41.67	6.46	5.56	52.46	93.14	31.98	1060	628.29	11.65	8.84
935.84	11	59.2	211.8	14.55	12.12	77.3	0	35.39	935.84	403	18.1	23.81		935.84	11	56.65	207.44	14.4	11.43	79.41	842.26	37.01	93.58	524.57	22.76	19.64
566.56	7	74.85	518.71	22.78	19.4	101.73	0	43.46	566.56	231.5	26.88	31.38		566.56	7	42.69	108.66	10.42	8.28	51.41	94.43	26.45	566.56	248.9	8.72	16.24
916.59	11	82.59	203.57	14.27	10.56	98.72	549.95	49.42	916.59	426.16	16.14	33.17		916.59	11	36.26	131.56	11.47	9.85	48.98	183.32	20.53	916.59	377.3	12.73	15.73
846.92	10	66.44	330.24	18.17	15.06	97.92	0	46.12	846.92	355.97	31.47	20.32		846.92	10	43.45	79.56	8.92	6.83	63.24	470.51	34.75	94.1	444.09	19.79	8.71
517.58	6	91.17	657.35	25.64	20.74	110.06	0	46.97	517.58	218.44	18.89	44.2		517.58	6	25.06	5.11	2.26	1.84	28.2	414.06	22.28	0	272.06	3.14	2.78
768.94	9	75.76	256.52	16.02	12.04	92.8	0	43.26	768.94	338.42	17.04	32.5		768.94	9	52.9	491.22	22.16	18.5	86.54	672.82	30.03	0	477.98	33.64	22.88
1190	13	53.8	99.38	9.97	8.11	69.62	349.51	35.7	1190	567.35	15.82	18.1		1190	13	33.94	110.41	10.51	8.34	54.74	775.28	20.42	0	670.69	20.8	13.52
906.59	11	70.84	66.35	8.15	6.7	87.14	0	61.1	906.59	435.93	16.3	9.74		906.59	11	48.22	88.43	9.4	7.62	59.66	725.27	31.56	0	464.13	11.44	16.66
1300	15	65.99	57.75	7.6	5.29	81.61	625.58	54.64	818.84	636.29	15.62	11.35		1300	15	48.53	206.35	14.36	11.32	77.74	818.84	33.11	1300	675.66	29.21	15.43
617.44	7	68.19	80.47	8.97	5.81	79.65	205.81	51.03	617.44	296.03	11.46	17.16		617.44	7	49.94	92.72	9.63	5.49	64.34	617.44	31.56	0	339.37	14.4	18.38
1210	14	97.8	809.65	28.45	24.33	130.33	186.59	45.62	1210	508.24	32.52	52.18		1210	14	45.03	36.09	6.01	4.83	52.59	653.08	33.5	373.19	615.03	7.55	11.53
1040	12	102.66	1291.3	35.93	30.93	142.99	0	47.18	1040	414.07	40.33	55.48		1040	12	53.63	87.12	9.33	7.43	73.04	376.7	42.37	0	506.22	19.41	11.26
1160	14	85.67	115	10.72	8.73	103.75	0	68.86	178.05	582.94	18.08	16.82		1160	14	76.78	1229.85	35.07	30.47	133.7	979.29	37.07	0	712.76	56.92	39.7
890.27	10	123.13	683.33	26.14	20.11	156.97	395.67	75.69	890.27	412.8	33.84	47.44		890.27	10	33.21	42.49	6.52	4.87	43.43	890.27	20.73	98.92	490.62	10.22	12.48
1010	12	141.95	622.24	24.94	18.31	174.94	459.44	85.68	1010	489.99	32.98	56.27		1010	12	31.25	135.85	11.66	9.02	55.1	1010	18.27	367.55	598.77	23.85	12.98
671.55	8	121.52	330.77	18.19	13.8	135.39	287.81	83.77	671.55	315.82	13.87	37.75		671.55	8	41.34	41.65	6.45	5.34	51.13	671.55	34.09	383.74	350.15	9.8	7.25
935.84	11	106.62	554.57	23.55	19.33	135.99	93.58	70.29	935.84	406.64	29.37	36.32		935.84	11	49.3	139.92	11.83	10.48	65.88	935.84	35.77	280.75	527.79	16.58	13.53
845.05	10	109.39	626.75	25.04	20.12	150.14	0	71.29	845.05	365.62	40.75	38.09		845.05	10	41.68	117.12	10.82	9.21	57.95	751.16	28.18	281.68	479.06	16.28	13.49
598.54	7	76.69	307.57	17.54	13.56	109.99	0	61.41	399.02	262.73	33.31	15.28		598.54	7	33.04	104.53	10.22	7.5	51.88	0	22.8	598.54	245.23	18.84	10.24
883.57	10	99.33	278.77	16.7	11.29	133.85	0	68.09	883.57	401.4	34.52	31.24		883.57	10	72.85	201.53	14.2	11.68	94.2	589.04	51.58	0	467.63	21.35	21.28
879.52	10	90.9	111.84	10.58	8.14	114.34	0	81.85	684.07	425.17	23.44	9.05		879.52	10	58.75	88.28	9.4	7.85	70.33	195.45	43.58	781.79	422.27	11.57	15.18
773.05	9	91.88	110.15	10.5	7.52	114.78	0	80.72	386.52	367.39	22.89	11.16		773.05	9	53.45	46.33	6.81	5.44	64.39	193.26	45.13	676.42	371.19	10.94	8.32
1030	12	83.25	192.76	13.88	10.64	107.61	374.26	63.98	780.28	484.3	24.36	19.27		1030	12	56.57	161.21	12.7	10.91	73.08	475.77	36.12	906.19	465.33	16.51	20.45
915.72	11	66.9	285.23	16.89	12.89	102.95	915.72	45.74	366.29	497.08	36.06	21.16		915.72	11	55.32	228.26	15.11	12.41	83.77	549.43	34.24	915.72	460.59	28.44	21.08
1160	14	85.34	83.26	9.12	6.23	102.57	0	65.37	1160	546.36	17.22	19.98		1160	14	42.13	143.27	11.97	9.37	65.83	281.53	30.03	563.05	522.42	23.7	12.1
1150	13	57.75	81.95	9.05	7.03	76.76	1050	44.8	670.91	583.42	19.01	12.95		1150	13	51.36	181.57	13.47	10.98	72.77	766.76	31.23	383.38	632.76	21.41	20.13
788.78	9	45.8	76.23	8.73	6.43	64.42	788.78	38.24	492.99	419.69	18.63	7.55		788.78	9	57.22	423.75	20.59	17.58	87.17	788.78	36.97	0	472.78	29.95	20.25
1140	13	57.71	179.98	13.42	10.84	84.62	1140	39.33	857.31	578.79	26.91	18.38		1140	13	39.23	50.19	7.08	5.62	49.78	952.57	29.17	285.77	599.06	10.55	10.06
1320	15	48.19	48.08	6.93	5.06	64.03	1040	37.95	659.26	680.37	15.85	10.23		1320	15	51.58	155.83	12.48	9.85	72.49	753.45	31.82	0	706.94	20.92	19.76
1080	13	51.61	69.67	8.35	6.79	60.83	375.56	32.98	1080	490.19	9.22	18.63		1080	13	36.2	142.75	11.95	9.2	60.06	0	19.1	1080	453.41	23.86	17.1
937.11	11	47.17	149.12	12.21	10.5	65.81	281.13	31.35	937.11	426.07	18.64	15.82		937.11	11	39.48	157.31	12.54	10.08	60.28	374.84	25.24	937.11	405.32	20.8	14.24
996.14	12	57.69	160.77	12.68	9.58	79.6	0	32.51	996.14	437.14	21.91	25.18		996.14	12	38.89	336.88	18.35	16.32	66.14	815.03	20.03	181.12	623	27.25	18.86
1060	12	79.2	819.72	28.63	24.5	129.47	191.87	39.3	1060	427.02	50.27	39.9		1060	12	61.37	70.46	8.39	6.51	80.04	863.39	49.74	575.6	526.56	18.67	11.63
788.78	9	57.4	86.59	9.31	6.69	78.25	0	48.36	788.78	366.36	20.85	9.04		788.78	9	38.52	136.74	11.69	9.48	54.5	591.58	23.16	0	462.14	15.97	15.37
749.68	10	46.64	71.84	8.48	6.84	54.25	448.9	31.5	749.68	381	7.61	15.14		749.68	10	23.41	40.98	6.4	5.72	30.76	152.67	16.45	601.57	342.4	7.34	6.96
408.99	5	73.89	160.42	12.67	9.95	91.3	306.74	60.72	0	221.79	17.41	13.16		408.99	5	16.23	2.04	1.43	0.95	17.64	408.99	13.91	306.74	204.15	1.41	2.33
740.56	9	62.91	89.33	9.45	7.91	78.03	555.42	53.79	277.71	381.69	15.12	9.12		740.56	9	28.27	70.15	8.38	7.15	42.3	92.57	20.66	370.28	316.68	14.02	7.61
530.16	6	107.53	418.05	20.45	16.52	131.56	0	78.59	530.16	234.01	24.03	28.95		530.16	6	49.87	41.55	6.45	4.23	54.97	212.06	37.16	530.16	253.18	5.11	12.7
503.63	6	75.77	43.79	6.62	5.33	85.18	302.18	68.98	0	259.05	9.41	6.79		503.63	6	27.86	212.52	14.58	12.34	45.44	0	12.02	503.63	171.38	17.58	15.84
944.03	11	57.4	136.95	11.7	9.4	79.34	0	40.2	566.42	462.65	21.94	17.21		944.03	11	15.56	3.04	1.74	1.41	18.5	849.63	12.6	472.02	474.22	2.94	2.96
703.53	8	83.13	271.95	16.49	13.09	108.1	502.52	58.94	100.5	382.24	24.97	24.18		703.53	8	39.67	188.72	13.74	11.81	58.83	402.02	22.85	703.53	347.39	19.16	16.82
927.92	11	99.24	1378.63	37.13	30.31	141.63	463.96	29.33	927.92	390.32	42.39	69.91		927.92	11	34.24	339.05	18.41	16.74	60.96	742.33	14.16	0	599.9	26.72	20.08
585.46	7	86.42	140.6	11.86	8.72	104.47	0	66.43	585.46	275.54	18.05	19.99		585.46	7	16.89	5.59	2.36	1.57	21.84	585.46	14.83	0	307.35	4.95	2.06
1650	19	138.24	938.64	30.64	22.92	177.83	833.54	75.69	1650	747.29	39.59	62.54		1650	19	27.42	77.01	8.78	7.85	40.13	1120	15.24	648.31	929.04	12.7	12.19
679.74	8	129.07	1345.41	36.68	31.09	182.74	0	79.13	679.74	281.03	53.67	49.94		679.74	8	33.16	132.38	11.51	8.68	56.03	0	19.09	194.21	325.77	22.87	14.07
468.37	5	58.08	231.56	15.22	10.85	79.86	351.28	38.96	0	265.34	21.79	19.12		468.37	5	19.12	40.24	6.34	4.47	29.75	0	14.35	234.19	197.52	10.62	4.77
1150	13	123.76	661.36	25.72	20.85	163.03	575.13	82.83	1150	565.09	39.27	40.93		1150	13	48.14	185.63	13.62	12.02	68.37	383.42	26.2	1150	506.07	20.23	21.95
910.77	11	108.17	229.86	15.16	12.99	128.4	182.15	79.2	0	447.96	20.23	28.97		910.77	11	67.44	252.22	15.88	13.89	86.32	273.23	44.58	910.77	420.12	18.88	22.85
866.8	10	98.22	299.57	17.31	13.13	128.48	577.87	69.58	866.8	432.58	30.26	28.65		866.8	10	28.1	83.21	9.12	7.26	44.73	577.87	15.66	0	471.68	16.63	12.44
795.02	9	72.48	456.03	21.35	17.15	108.28	695.65	50.25	198.76	443.85	35.8	22.22		795.02	9	25.31	188.66	13.74	11.08	52.63	695.65	14.44	397.51	494.99	27.32	10.87
916.02	11	82.41	263.45	16.23	13.51	102.81	458.01	59.62	0	445.46	20.39	22.79		916.02	11	18.49	29.16	5.4	4.35	26.39	366.41	10.11	916.02	424.47	7.9	8.37
749.76	9	110.6	231.12	15.2	12.65	126.71	749.76	82.56	0	381.36	16.11	28.04		749.76	9	42.18	152.7	12.36	10.1	60.87	93.72	26.01	749.76	310.77	18.7	16.17
877.81	10	82.18	253.47	15.92	13.36	105.47	877.81	60.91	195.07	482.61	23.29	21.27		877.81	10	45.9	69.35	8.33	5.57	63.24	0	31.35	195.07	438.13	17.35	14.55
1180	13	86.11	1105.19	33.24	25.6	132.74	630.56	24	0	662.13	46.62	62.11		1180	13	26.26	8.38	2.89	2.42	31.09	849.25	21.28	315.28	612.91	4.83	4.97
1010	12	104.12	644.51	25.39	19.43	160.37	457.23	68.1	1010	483.16	56.25	36.02		1010	12	30.25	63.24	7.95	6.25	47.03	457.23	19.73	0	502.91	16.77	10.52
1100	13	97.54	454.43	21.32	18.17	125.78	639.66	60.57	1100	547.19	28.24	36.97		1100	13	35.72	93.41	9.66	8.29	50.37	639.66	23	0	625.27	14.65	12.72
827.97	10	100.57	348.48	18.67	14.83	123.04	367.99	63.04	827.97	396.04	22.48	37.53		827.97	10	42.23	98.17	9.91	7.98	54.28	275.99	24.05	0	443.43	12.05	18.18
1090	13	68.53	261.37	16.17	12.63	100.18	0	43.18	635.27	515.04	31.65	25.35		1090	13	29.67	66.05	8.13	6.6	41.06	0	14.38	1090	467.56	11.38	15.29
1400	16	57.76	201.95	14.21	9.68	96.76	0	33.38	837.49	648.67	38.99	24.38		1400	16	18.47	29.45	5.43	4.14	32.53	186.11	13	465.27	691.3	14.06	5.47
1270	15	85.69	766.7	27.69	23.67	132.47	994.3	60.6	361.56	708.95	46.78	25.09		1270	15	31.31	176.26	13.28	10.67	58.75	1270	15.17	180.78	787	27.43	16.14
755.23	9	79.3	615.24	24.8	20.62	108.31	0	38.02	755.23	306.54	29.01	41.28		755.23	9	23.94	22.79	4.77	3.7	30.66	188.81	17.7	660.82	370.68	6.72	6.24
530.16	6	76.12	36.37	6.03	4.95	83.39	424.13	68.04	530.16	263.14	7.27	8.08		530.16	6	17.12	5.16	2.27	1.86	20	106.03	14.46	424.13	245.91	2.88	2.66
1260	15	52.71	226.21	15.04	11.41	85.78	1170	34.39	719.71	708.55	33.07	18.32		1260	15	14.11	25.52	5.05	4.08	24.23	1260	8.22	719.71	646	10.12	5.88
563.99	7	93.02	67.17	8.2	6.64	104.03	376	81.26	94	283.83	11.01	11.76		563.99	7	17.47	6.07	2.46	2.04	19.77	188	13.12	563.99	260.05	2.3	4.35
1190	14	107.09	1554.7	39.43	34.06	166.73	638.33	53.31	1190	624.02	59.64	53.78		1190	14	49.98	601.94	24.53	20.44	89.65	547.14	14.28	0	687.32	39.67	35.7
698.64	8	65.26	40.51	6.36	5.64	73.94	598.84	58.97	399.22	354.14	8.69	6.29		698.64	8	19.69	26.23	5.12	4.12	29.17	0	14.53	399.22	335.34	9.48	5.16
965.57	11	93.27	2018.51	44.93	38.26	154.59	772.46	36.12	96.56	578.47	61.32	57.15		965.57	11	47.63	1146.76	33.86	28.98	100.49	289.67	11.54	965.57	370.23	52.86	36.09
RGD proximal
Length	Pixel Count	Mean Value	Variance	Standard Deviation (RMS)	Average Deviation	Max Amplitude	Max Position	Min Amplitude	Min Position	Center Of Mass Pos.	Maximum Peak	Maximum Valley	CHANNEL 2 Calbindin	Length	Pixel Count	Mean Value	Variance	Standard Deviation (RMS)	Average Deviation	Max Amplitude	Max Position	Min Amplitude	Min Position	Center Of Mass Pos.	Maximum Peak	Maximum Valley
398.14	5	40.69	56.58	7.52	5.34	49.3	199.07	29.4	398.14	186.59	8.6	11.29		398.14	5	145.21	948.69	30.8	22.28	184.46	0	101.94	398.14	172.68	39.25	43.28
581.43	7	87.93	2716.59	52.12	43.44	162.04	581.43	25.96	0	405.8	74.11	61.97		581.43	7	119.19	1432.81	37.85	29.95	173.42	0	57.53	581.43	249.47	54.23	61.66
1180	14	24.19	36.68	6.06	4.6	34.85	311.75	13.59	0	614.68	10.65	10.6		1180	14	70.58	660.91	25.71	18.46	138.01	0	40.8	1180	492.14	67.43	29.78
1830	22	26.35	156.56	12.51	9.7	51.85	746.3	6.94	1830	890.68	25.51	19.41		1830	22	81.78	347.72	18.65	13.15	143.87	0	59.59	1830	896.4	62.09	22.19
852.06	10	33.73	66.66	8.16	6.38	43.58	473.36	17.93	0	470.01	9.86	15.8		852.06	10	156.66	1003.54	31.68	24.14	199.15	378.69	93.66	852.06	396.86	42.5	62.99
680.92	8	26.29	19.48	4.41	3.34	34.05	680.92	20.71	194.55	367.66	7.76	5.58		680.92	8	158.12	293.62	17.14	12.56	175.97	291.82	125.75	680.92	325.51	17.86	32.36
1120	14	32.49	123.57	11.12	9.4	46.25	752.14	15.75	188.62	660.51	13.76	16.74		1120	14	80.21	396.77	19.92	15.24	127.16	0	52.75	1120	499.65	46.96	27.46
743.25	9	20.41	45.35	6.73	5.54	28.8	464.53	11.25	185.81	429.64	8.39	9.16		743.25	9	88.43	577.63	24.03	18.49	135.9	0	62.1	371.63	350.28	47.48	26.33
1110	13	54.55	437.43	20.91	18.38	92.32	483.65	30.87	0	540.02	37.76	23.68		1110	13	129.35	746.93	27.33	22.12	161.08	791.97	66.91	1110	543.13	31.72	62.44
758.04	9	42.33	320.64	17.91	14.97	67.11	568.53	20.01	0	439.29	24.79	22.32		758.04	9	120.77	1310.74	36.2	29.17	156.48	94.75	59.92	758.04	313.54	35.72	60.85
478.6	6	33.36	61.75	7.86	5.82	47.26	478.6	26.25	95.72	269.59	13.9	7.11		478.6	6	110.76	2703.39	51.99	39.64	183.02	0	46.66	478.6	169.84	72.26	64.1
1080	13	45.03	269.13	16.41	13.38	74.41	0	25.79	538.78	473.15	29.38	19.24		1080	13	111.59	1023.98	32	26.85	159.01	89.8	61.27	1080	457.92	47.41	50.32
617.44	7	25.54	351.94	18.76	14.25	63.06	617.44	11.08	205.81	417.16	37.52	14.47		617.44	7	113.27	2122.78	46.07	35.77	183.81	0	58.16	617.44	234.52	70.54	55.11
1400	17	27.9	57.52	7.58	5.51	45.32	935.33	16.06	562.22	730.99	17.42	11.84		1400	17	51.63	663.46	25.76	19.8	123.79	0	20.1	1400	521.52	72.16	31.54
712.21	8	31.11	247.26	15.72	13.58	51.71	610.47	14.86	101.74	453.95	20.6	16.25		712.21	8	146.03	1366.13	36.96	28.93	199.87	0	91.3	712.21	301.68	53.84	54.73
822.61	10	21.36	47.86	6.92	5.59	32.71	447.24	13.25	259.56	430.46	11.35	8.1		822.61	10	156.06	326.01	18.06	12.22	186.2	0	117.78	822.61	396.66	30.14	38.28
901.33	11	17.78	29.32	5.42	4.41	23.96	90.13	8.62	901.33	379.99	6.18	9.16		901.33	11	75.66	2050.72	45.28	35.3	176.49	0	38.53	901.33	322.34	100.83	37.13
1460	17	29.97	82.3	9.07	7.72	46.31	1030	18.63	280.29	770.28	16.35	11.34		1460	17	38.56	393.43	19.84	12.88	99.17	0	19.58	1460	594.24	60.61	18.99
861.77	10	27.42	196.05	14	11.82	52.08	766.01	14.75	191.5	549.75	24.67	12.67		861.77	10	60.38	460.59	21.46	16.55	106.63	0	34.15	861.77	385.56	46.25	26.23
1530	18	28.01	52.19	7.22	5.99	39.94	1340	16.3	95.6	844.47	11.93	11.71		1530	18	64.39	51.61	7.18	5.39	85.58	0	56.53	1530	772.23	21.18	7.86
484.36	6	30.45	67.29	8.2	6.35	41.42	193.74	21.42	484.36	213.46	10.96	9.03		484.36	6	139.57	1076.45	32.81	23.75	188.66	0	93.91	484.36	207.27	49.09	45.66
1100	13	26.98	155.45	12.47	9.24	57.04	1010	15.58	736.05	620.27	30.07	11.4		1100	13	97.19	1454.58	38.14	33.18	164.4	0	59.62	828.06	430.99	67.21	37.57
854.84	10	45.27	164.21	12.81	9.99	63.01	0	22.66	854.84	369.92	17.74	22.61		854.84	10	169.56	589.39	24.28	18.32	198.87	0	117.83	854.84	402.15	29.31	51.73
593.88	7	11.96	9.98	3.16	2.23	17.93	0	7.84	296.94	267.27	5.98	4.12		593.88	7	84.05	1214.36	34.85	26.31	148.05	0	52.4	494.9	226.15	64	31.64
445.13	5	24.77	25.54	5.05	4.31	29.81	333.85	18.55	0	246.36	5.04	6.21		445.13	5	82.83	2120.38	46.05	37.05	136.15	0	23.88	445.13	144.86	53.32	58.96
856.23	10	35.16	43	6.56	5.18	46.92	570.82	24.59	856.23	417.74	11.76	10.57		856.23	10	36.14	465.91	21.58	16.15	86.69	0	16.47	380.55	381.57	50.56	19.67
997.74	12	24.07	105.55	10.27	8.65	42.24	0	12.89	725.63	407.54	18.16	11.18		997.74	12	72.13	1523.5	39.03	32.22	147.86	0	22.94	997.74	341.46	75.73	49.19
985.35	12	35.14	122.87	11.08	8.47	56.03	537.46	23.86	0	494.37	20.89	11.28		985.35	12	82.92	1057.52	32.52	22.37	158.11	0	31.93	985.35	387.82	75.19	50.99
906.59	11	39.59	1051.86	32.43	25.25	110.73	271.98	10.82	634.61	338.9	71.14	28.77		906.59	11	88.94	191.88	13.85	10.9	112.15	0	64.63	906.59	424.45	23.2	24.32
484.36	6	18.07	50.14	7.08	4.68	30.12	484.36	9.72	0	297.83	12.05	8.35		484.36	6	88.22	1536.89	39.2	30.3	136.6	0	31.32	484.36	175.43	48.38	56.89
1220	14	25.17	86.01	9.27	8.18	37.08	468.49	12.21	936.98	492.74	11.91	12.97		1220	14	96.08	2549.16	50.49	38.08	205.9	0	39.8	1220	433.31	109.82	56.29
638.27	7	35.15	43.67	6.61	5.6	46	638.27	28.57	0	336.71	10.84	6.59		638.27	7	128.78	2648.68	51.47	41.8	206.4	0	62.77	638.27	245.03	77.61	66.01
687.3	8	22.81	43.95	6.63	5.73	31.18	98.19	14.2	490.93	302.85	8.37	8.61		687.3	8	123.96	873.78	29.56	21.47	151.77	0	63.26	687.3	303.77	27.8	60.7
703.82	8	35.77	24.89	4.99	3.76	44.04	201.09	27.52	703.82	331.08	8.27	8.25		703.82	8	131.29	2786.4	52.79	41.94	201.66	0	51.38	703.82	268.51	70.37	79.9
1730	21	28.37	225.03	15	11.46	65.1	922.15	14.5	1280	841.4	36.73	13.87		1730	21	71.08	1139.85	33.76	25.88	171.09	0	38.38	1730	648.47	100.01	32.7
1700	20	27.37	125.86	11.22	8.99	50.58	1410	14.61	935.84	981.3	23.21	12.76		1700	20	73.96	1411.98	37.58	28.3	180.71	0	31.47	1700	625.93	106.75	42.49
1490	17	28.5	35.46	5.96	5.42	38.23	189.14	20.96	1060	725.09	9.73	7.53		1490	17	77.32	781.62	27.96	22.38	143.28	0	42.39	1490	730.5	65.96	34.93
716.65	8	29.05	28.31	5.32	4.11	36.5	409.52	19.57	0	379.73	7.45	9.48		716.65	8	122.19	3588.41	59.9	48.49	226.28	0	44.63	716.65	256.85	104.08	77.57
738.98	9	67.87	458.36	21.41	18.39	94.25	277.12	36.75	738.98	363.94	26.38	31.12		738.98	9	97.08	1152.78	33.95	25.08	130.06	461.86	25.41	738.98	323.48	32.98	71.68
699.3	8	45.85	102.37	10.12	6.87	59.35	199.8	26.19	0	359.12	13.5	19.66		699.3	8	82.47	652.76	25.55	17.12	130.7	0	41.99	699.3	291.61	48.23	40.48
299.27	4	39.46	200.81	14.17	10.49	58.87	0	27.71	299.27	116.68	19.41	11.76		299.27	4	177.1	6159.14	78.48	60.46	249.63	0	74.42	299.27	107.93	72.53	102.68
641.98	8	58.66	473.23	21.75	17.09	90.24	275.13	24.08	641.98	303.71	31.58	34.57		641.98	8	151.17	925.03	30.41	21.59	181.49	183.42	87.85	641.98	286.14	30.32	63.32
731.97	9	44.42	94.34	9.71	7.44	56.84	457.48	27.07	731.97	328.42	12.42	17.35		731.97	9	141.36	780.79	27.94	21.54	177.27	365.99	96.91	731.97	333.7	35.91	44.45
1580	19	28.48	229.97	15.16	13.35	55.67	375.86	13.73	845.68	623.89	27.18	14.75		1580	19	92.34	1122.76	33.51	26.73	161.16	0	42.82	1580	666.7	68.82	49.52
577.65	7	38.26	50.48	7.1	6.1	49.34	192.55	30.32	481.37	272.74	11.09	7.94		577.65	7	73.93	718.98	26.81	19.59	115.43	0	33.32	577.65	225.83	41.5	40.61
837.04	10	33.89	16.47	4.06	3.36	39.21	837.04	27.43	558.03	417.06	5.33	6.46		837.04	10	72.87	83.47	9.14	7.41	84.29	0	56.83	279.01	432.17	11.42	16.04
736.83	9	23.06	31.24	5.59	4.97	30.29	0	17.05	644.72	318.19	7.23	6.01		736.83	9	50.36	99.92	10	7.98	63.26	460.52	35.52	736.83	370.52	12.9	14.84
439.76	5	32.79	5.18	2.28	1.55	36.58	329.82	30.63	109.94	223.02	3.79	2.15		439.76	5	38.59	71.89	8.48	5.87	47.91	0	25.16	439.76	192.57	9.32	13.43
378.76	4	26.57	20.37	4.51	3.26	33.09	126.25	23.1	252.5	179.99	6.52	3.47		378.76	4	38.85	290.79	17.05	11.91	62.67	0	22.68	378.76	138.47	23.82	16.17
535.64	6	23.7	16.3	4.04	3.3	29.15	0	18.23	428.51	241.88	5.44	5.47		535.64	6	45.28	386.81	19.67	14.47	79.8	0	25.35	535.64	199.22	34.53	19.93
1160	14	30.09	40.29	6.35	5.12	43.1	89.03	23.1	1070	517.06	13.02	6.99		1160	14	62.33	240.79	15.52	12.03	91.38	0	34.11	1160	504.19	29.05	28.22
429.73	5	30.05	5.53	2.35	1.9	33.46	107.43	27.84	0	216.19	3.41	2.21		429.73	5	108.83	2013.47	44.87	35.07	160.69	0	45.36	429.73	159.56	51.85	63.47
1260	15	28.66	43.22	6.57	5.06	43.15	897.73	20.14	538.64	670.17	14.49	8.52		1260	15	49.27	764.61	27.65	21.4	117.2	0	25.6	807.96	453.36	67.93	23.67
395.14	5	21.66	4.24	2.06	1.5	24.51	395.14	19.01	296.36	198.84	2.85	2.65		395.14	5	114.93	1191.61	34.52	27.97	148.43	98.79	64.73	395.14	162.86	33.5	50.21
1140	13	40.72	155.28	12.46	10.01	67.89	474.46	22.08	0	578.45	27.17	18.64		1140	13	74.84	660.9	25.71	19.23	137.89	0	39.15	1140	488.4	63.06	35.69
692.47	8	34.86	61.85	7.86	4.94	52.8	692.47	26.26	0	380.11	17.94	8.61		692.47	8	40.68	85.13	9.23	7.42	56.29	0	27.39	197.85	335.89	15.62	13.29
507.53	6	28.32	22.85	4.78	4.22	34.45	304.52	23.71	507.53	261.55	6.13	4.61		507.53	6	44.37	287.64	16.96	11.86	77.37	0	33.53	203.01	208.62	33	10.84
1450	17	23.79	48.5	6.96	6.18	34.41	454.51	16.75	636.32	625.87	10.62	7.04		1450	17	44.38	579.38	24.07	19.73	88.94	1090	16.84	272.71	873.18	44.56	27.54
1270	15	73.75	1138.94	33.75	27.56	135.75	290.07	36.98	975.12	548.83	62	36.77		1270	15	56.07	220.58	14.85	12.11	79.12	580.15	32.79	193.38	638.72	23.04	23.28
659.64	8	69.47	793.04	28.16	21.61	122.06	659.64	41.15	0	399.91	52.59	28.32		659.64	8	75.89	198.1	14.07	10.95	102.55	0	60.3	188.47	318.42	26.65	15.6
409.91	5	23.67	15.81	3.98	2.85	27.17	204.95	17.03	0	221.29	3.49	6.64		409.91	5	50.29	403.03	20.08	15.53	82.52	0	33.14	409.91	157.31	32.23	17.15
528.94	6	21.12	29.34	5.42	4.41	29.29	0	15.13	528.94	225.15	8.17	5.99		528.94	6	34.47	105.89	10.29	8	52.33	0	24.93	528.94	218.78	17.86	9.54
491.67	6	31.79	16.66	4.08	3.08	38.31	196.67	26.99	393.33	241.19	6.52	4.8		491.67	6	89.58	688.9	26.25	21.49	121.8	0	52.44	491.67	201.15	32.21	37.15
667.4	8	34.64	60.58	7.78	5.95	44.9	286.03	21.35	0	355.9	10.25	13.29		667.4	8	91.51	615.42	24.81	19.08	112.44	0	45.25	667.4	290.17	20.92	46.27
540.8	6	18.62	9.06	3.01	2.55	22.84	540.8	15.6	108.16	296.16	4.22	3.02		540.8	6	88.54	283.84	16.85	11.15	100.47	0	55.62	540.8	246.33	11.93	32.92
501.25	6	57.41	155.61	12.47	9.05	75	300.75	38.6	501.25	239.91	17.6	18.81		501.25	6	55.45	415.47	20.38	15.74	84.07	0	26.66	501.25	193.46	28.61	28.79
768.42	9	40.12	32.79	5.73	4.08	50.35	0	33.22	288.16	365.5	10.23	6.9		768.42	9	53.11	163.3	12.78	8.94	82.01	0	41.51	672.37	335.18	28.9	11.6
765.84	9	30.69	33.87	5.82	4.51	40.95	287.19	23.58	574.38	379.8	10.27	7.11		765.84	9	49.95	603.12	24.56	17.59	104.42	0	29.34	287.19	309.8	54.47	20.61
1100	13	27.01	51.67	7.19	5.76	37.73	1100	17.68	182.57	609.87	10.72	9.33		1100	13	58.91	277.59	16.66	14.65	80.32	821.57	32.34	182.57	608.73	21.41	26.57
537.86	6	33.38	88.09	9.39	5.86	50.96	537.86	22.75	322.71	291.23	17.59	10.62		537.86	6	40.16	53.94	7.34	5.66	49.87	322.71	30.21	537.86	265.65	9.71	9.95
400.13	5	32.51	99.53	9.98	8.45	45.57	0	22.76	300.09	164.51	13.05	9.75		400.13	5	93.86	1543.59	39.29	29.95	143.92	0	41.18	400.13	147.44	50.05	52.69
484.36	6	85.25	200.53	14.16	11.84	104.99	484.36	73.06	193.74	264.61	19.74	12.19		484.36	6	97.76	618.53	24.87	18.78	126.67	0	55.64	484.36	205.81	28.92	42.12
418.52	5	37.71	90.94	9.54	8.05	50.73	418.52	28.99	0	241.13	13.03	8.71		418.52	5	97.42	990.46	31.47	24.66	143.52	0	63.37	418.52	167.4	46.1	34.05
445.13	5	25.12	10.93	3.31	2.3	30.61	445.13	21.92	222.57	233.2	5.5	3.19		445.13	5	91.46	403.47	20.09	15.21	117.53	0	65.68	445.13	191.7	26.06	25.78
507.53	6	53.19	81.37	9.02	6.96	68.67	507.53	45.29	203.01	274.02	15.49	7.9		507.53	6	62.07	68.64	8.29	6.52	72.17	406.02	49.3	101.51	265.51	10.1	12.77
1890	23	59.2	490	22.14	19.61	92.19	1530	23.31	0	1120	32.98	35.89		1890	23	87.06	692.73	26.32	23.03	127.97	1090	46.39	181.86	1040	40.91	40.67
1050	12	48.13	230.97	15.2	13.47	70.22	795.3	28.34	298.24	621.53	22.09	19.79		1050	12	51.82	53.26	7.3	5.81	60.91	695.88	39.23	894.71	517.03	9.09	12.58
1120	13	40.87	147.45	12.14	10.22	59.48	560.41	23.39	1120	566.03	18.6	17.48		1120	13	53.02	212.22	14.57	11.69	80.49	840.61	33.87	1120	564.15	27.47	19.14
1400	16	31.47	27.61	5.25	4.13	41.88	838.65	21.25	652.28	707.69	10.41	10.22		1400	16	50.89	220.55	14.85	10.72	91.89	0	31.27	1400	640.23	41	19.61
1670	20	28.93	26.24	5.12	3.95	35.45	704.28	17.34	0	892.87	6.52	11.59		1670	20	44.51	71.58	8.46	7.34	59.36	1230	27.04	1670	849.98	14.85	17.47
1710	21	23.85	8.49	2.91	2.32	28.36	1370	18.24	1180	832.74	4.51	5.61		1710	21	66.77	569.64	23.87	16.92	127.45	0	36.35	1550	709.64	60.67	30.43
570.05	7	42.52	26.67	5.16	4.25	49.04	95.01	36.43	475.04	273.11	6.53	6.08		570.05	7	96.85	1435.6	37.89	30.28	156.92	0	53.41	570.05	217.1	60.07	43.44
1130	13	48.93	519.62	22.8	19.31	87.38	750.74	20.55	0	653.53	38.45	28.38		1130	13	109.96	1317.32	36.29	30.39	171.16	0	49.32	1130	453.99	61.2	60.65
1230	14	40.4	479.6	21.9	17.45	83.93	833.1	13.14	0	722.32	43.53	27.26		1230	14	97.28	1165.4	34.14	29.03	152.62	0	47.96	1230	491.15	55.33	49.32
418.52	5	25.24	13.05	3.61	2.68	30.01	313.89	20.36	209.26	208.33	4.78	4.87		418.52	5	105.98	1326.08	36.42	27.57	149.47	0	57.02	418.52	163.9	43.49	48.96
1550	19	51.02	745.7	27.31	23.45	100.25	1550	12.41	0	998.03	49.23	38.61		1550	19	60.89	847.35	29.11	20.48	141.64	0	24.64	532.89	722	80.75	36.25
479.42	6	18.83	13.36	3.65	2.76	24.44	95.88	14.36	479.42	219.92	5.61	4.47		479.42	6	72.02	333.33	18.26	14.05	100.1	0	49.35	479.42	202.28	28.08	22.67
378.76	4	23.6	5.54	2.35	1.49	26.58	252.5	20.82	378.76	186.07	2.98	2.78		378.76	4	100.19	680.52	26.09	17.74	133.29	0	69.98	378.76	158.26	33.1	30.21
793.29	9	33.12	264	16.25	14.03	58.1	198.32	16.83	694.13	294.89	24.97	16.3		793.29	9	73.55	486.19	22.05	18.98	104.87	694.13	46.93	396.64	435.43	31.32	26.63
944.46	11	59.26	712.68	26.7	23.05	95.52	209.26	26.69	944.46	396.8	36.27	32.57		944.46	11	68.08	294.88	17.17	13.47	101.5	0	41.15	944.46	399.29	33.42	26.93
1030	12	27.81	59.38	7.71	6.81	41	843.5	21.28	468.61	580.8	13.19	6.54		1030	12	88.22	435.2	20.86	18.84	111.83	281.17	50.08	1030	449.57	23.61	38.14
1200	14	33.75	68.22	8.26	7.08	47.7	92.51	24.28	832.63	571.35	13.96	9.47		1200	14	57.14	89.99	9.49	7.24	72.7	555.09	36.63	0	620.22	15.56	20.51
635.15	7	33.31	25.24	5.02	4.22	38.55	423.44	26.38	0	336.04	5.24	6.93		635.15	7	103.27	74.34	8.62	6.9	113.71	423.44	91.35	635.15	312.64	10.44	11.92
492.47	6	26.75	13.5	3.67	3.11	31.29	295.48	21.9	492.47	237.14	4.54	4.85		492.47	6	91.27	95.61	9.78	7.74	106.16	393.98	80.68	98.49	258.9	14.9	10.59
755.42	9	31.52	36.46	6.04	4.79	41.88	566.56	25.59	0	408.92	10.36	5.93		755.42	9	72.97	123.25	11.1	8.96	87.6	472.14	56.8	755.42	387.41	14.63	16.17
721.61	8	32.16	32.44	5.7	4.84	41.34	721.61	27.53	206.17	391.04	9.18	4.63		721.61	8	62.8	36.36	6.03	4.45	76.21	515.44	58.6	206.17	365.14	13.41	4.2
743.25	9	24.29	15.44	3.93	2.98	28.59	92.91	16.96	650.35	350.36	4.3	7.33		743.25	9	51.8	148.84	12.2	9.57	70.7	0	35.94	743.25	319.47	18.9	15.86
811.76	10	24.21	20.32	4.51	3.48	32.81	493.23	17.76	701.82	413.99	8.6	6.45		811.76	10	66.4	266.34	16.32	11.55	100.71	811.76	40.71	0	472.34	34.32	25.69
743.79	9	21.72	16.55	4.07	3.26	28.48	0	16.84	557.84	338.55	6.76	4.87		743.79	9	54.27	101.75	10.09	6.42	65.34	0	29.56	743.79	339.1	11.07	24.71
1070	13	33.58	69.36	8.33	6.5	46.33	980.99	21.36	0	605.59	12.75	12.22		1070	13	69.61	799.81	28.28	23.52	130.84	0	38.53	891.81	413.2	61.23	31.08
997.73	12	27.34	24.25	4.92	4.04	33.48	181.41	17.36	997.73	479.22	6.14	9.99		997.73	12	71.74	829.37	28.8	22.25	124.82	90.7	40.13	725.62	390.04	53.08	31.62
822.23	10	22.42	3.52	1.88	1.59	24.89	91.36	19.24	548.16	406.01	2.47	3.18		822.23	10	114.5	831.53	28.84	23.33	158.61	822.23	77.31	0	472.39	44.11	37.2
546.63	6	30.49	92.42	9.61	8.21	44.15	109.33	20.07	437.3	226.29	13.66	10.42		546.63	6	101.49	1684.55	41.04	35.28	141.9	546.63	45.67	0	340.04	40.42	55.82
879.52	10	42.62	206.12	14.36	11.98	65.65	879.52	21.45	293.17	490.07	23.03	21.17		879.52	10	118.53	139.56	11.81	8.35	137.31	390.9	93.07	879.52	425.33	18.78	25.45
613.48	7	83.12	244.78	15.65	13.14	100.43	204.49	62.03	0	300.46	17.31	21.09		613.48	7	66.47	588.39	24.26	18.68	104.91	0	33.56	613.48	240.18	38.44	32.91
323.33	4	54.31	260.15	16.13	12.22	72.58	215.56	34.67	0	175.72	18.27	19.64		323.33	4	183.23	819.82	28.63	23.15	206.44	0	147.51	323.33	146.19	23.21	35.72
566.56	7	38.42	64.93	8.06	6.53	50.18	283.28	27.82	566.56	267.73	11.76	10.6		566.56	7	92.2	1677.8	40.96	33.2	157.88	0	45.35	566.56	207.38	65.68	46.86
681.51	8	34.15	28.4	5.33	4.29	40.79	97.36	25.58	681.51	318.6	6.64	8.57		681.51	8	118.84	4421.79	66.5	55.04	224.46	0	49.73	681.51	227.18	105.62	69.11
649.96	8	19.1	11.56	3.4	2.91	24.87	464.25	15.29	0	352.62	5.77	3.81		649.96	8	155.52	2725.63	52.21	43.97	225.54	0	91.11	649.96	258.74	70.02	64.42
498.87	6	11.05	3.98	1.99	1.56	13.34	0	7.97	99.77	256.34	2.29	3.08		498.87	6	86.94	173.28	13.16	10.36	102.05	0	66.97	498.87	227.24	15.11	19.97
617.44	7	21.99	23.96	4.9	4.11	29.7	102.91	17.57	617.44	270.07	7.71	4.43		617.44	7	84.09	72.04	8.49	6.49	92.62	0	68.29	617.44	297.72	8.53	15.8
1220	14	32.23	299.87	17.32	14.39	59.28	1030	9.19	93.52	793.04	27.05	23.04		1220	14	54.88	53.26	7.3	5.28	72.89	0	44.07	280.57	606.24	18.01	10.81
1010	11	41.28	350.36	18.72	16.92	66.42	442.49	15.83	0	524.91	25.14	25.45		1010	11	56.22	70	8.37	6.69	67.26	0	40.08	1010	467.86	11.04	16.14
534.9	6	28.05	72.95	8.54	6.48	40.16	213.96	16.94	0	271.69	12.12	11.11		534.9	6	59.98	18.72	4.33	3.49	65.18	427.92	53.64	106.98	270.59	5.2	6.34
2010	23	27.72	31.92	5.65	4.53	43.91	0	19.98	835.66	952.96	16.19	7.74		2010	23	95.67	354.5	18.83	15.17	119.78	1300	59.25	2010	1020	24.11	36.42
1420	17	21.65	149.62	12.23	10.95	37.65	266.45	5.4	1420	489.11	16	16.25		1420	17	88.5	827.38	28.76	24.74	133.16	1070	41.58	1420	709.43	44.66	46.92
806.17	9	15.2	10.28	3.21	2.41	20.78	0	10.39	604.63	372.25	5.58	4.8		806.17	9	83.07	208.91	14.45	11.03	100.13	0	57.17	806.17	369.4	17.06	25.9
1360	16	39.45	345.25	18.58	14.99	80.9	1090	23.76	1360	791.9	41.44	15.69		1360	16	102.37	1244.96	35.28	29.56	161.53	90.79	66.53	635.53	587.34	59.17	35.84
2460	29	57.76	370.53	19.25	15.56	97.49	2180	33.6	1090	1410	39.73	24.16		2460	29	95.54	520.8	22.82	19	153.21	0	68.96	1550	1100	57.67	26.59
2240	26	40.72	63.28	7.96	6.61	53.87	1350	25.65	1970	1140	13.15	15.07		2240	26	121.82	814.58	28.54	22.01	158.41	627.86	51.62	2240	997.83	36.59	70.2
751.21	9	34.11	24.36	4.94	3.69	39.81	0	23.68	751.21	345.15	5.7	10.42		751.21	9	125.56	1256.96	35.45	25.93	171.66	0	58.03	751.21	316.52	46.1	67.53
1190	14	56.59	341.76	18.49	15.82	84.13	386.09	32.49	788.28	542.18	27.54	24.1		1190	14	65.27	117.11	10.82	8.92	81.54	482.62	49.55	1010	569.34	16.27	15.72
1310	15	29.42	42.71	6.53	5.41	42.02	559.71	19.89	93.29	661.55	12.6	9.52		1310	15	101.77	777.97	27.89	22.63	150.91	93.29	72.54	839.57	582.02	49.14	29.23
1690	20	29.99	88.31	9.4	7.71	51.57	1030	17.22	376.59	824.88	21.58	12.77		1690	20	84.61	227.46	15.08	12.83	109.71	376.59	60.38	1130	785.13	25.09	24.23
1710	20	80.6	549.11	23.43	19.57	114.93	1190	45.88	91.41	955.46	34.33	34.72		1710	20	47.03	115.99	10.77	9.07	65.14	1490	29.99	914.08	909.64	18.12	17.04
687.3	8	35.9	29.5	5.43	3.93	43.52	294.56	25.44	687.3	334.6	7.62	10.46		687.3	8	99.67	239.36	15.47	11.72	111.53	294.56	67.41	687.3	317.14	11.85	32.26
916.59	11	60.26	251.59	15.86	12.93	85.34	366.63	41.25	916.59	445.17	25.08	19.02		916.59	11	50.83	49.49	7.03	5.37	64.35	366.63	41.35	0	463.46	13.52	9.48
1470	17	28.06	18.08	4.25	3.33	37.24	1190	21.36	734.13	756.42	9.18	6.7		1470	17	39.72	201.85	14.21	10.76	73.49	0	19.38	1470	593.11	33.77	20.34
1470	17	26.95	68.8	8.29	6.88	41.5	736.83	12.24	1110	658.14	14.55	14.71		1470	17	71.07	155.39	12.47	8.59	91.84	828.93	38.26	0	752.75	20.77	32.82
1440	17	50.13	644.13	25.38	20.95	92.49	897.2	18.47	89.72	811.32	42.37	31.66		1440	17	79.55	275.04	16.58	13.69	114.21	897.2	56.11	1440	752.95	34.65	23.44
846.46	10	36.72	62.45	7.9	6.54	47.57	282.15	24.6	658.36	403.4	10.85	12.11		846.46	10	103.66	132.46	11.51	8.77	121.97	188.1	81.43	0	421.1	18.31	22.23
1690	20	35.96	302.55	17.39	15.56	65.21	445.5	14.71	891.01	679.19	29.24	21.25		1690	20	133.13	1402.66	37.45	34.16	186.65	0	76.2	1600	714.9	53.52	56.93
1640	19	27.82	48.65	6.98	5.63	42.58	1640	20.06	1360	840.98	14.76	7.76		1640	19	128.11	1225.89	35.01	31.75	183.63	0	89.02	1640	694.93	55.53	39.09
2310	27	25.02	102.13	10.11	7.81	49.65	2210	14.45	535.74	1280	24.63	10.58		2310	27	132.91	316.93	17.8	15.66	161.36	892.9	103.49	1730	1070	28.44	29.43
1520	18	33.38	94.17	9.7	8.62	48.5	1160	20.55	89.18	864.8	15.12	12.83		1520	18	163.09	182.1	13.49	11.21	188.64	356.72	140.1	1520	729.53	25.54	22.99
1340	16	18.38	82.47	9.08	7.49	36.18	358.16	8.15	1250	532.6	17.8	10.23		1340	16	216.86	172.27	13.13	10.89	239.68	447.7	199.53	1340	665.01	22.82	17.33
3410	40	29.11	220.66	14.85	11.49	68.97	2580	10.75	1750	1860	39.86	18.36		3410	40	69.17	657.59	25.64	23.26	113.32	2400	34.89	613.77	1900	44.14	34.28
1360	16	32.01	66.73	8.17	5.93	50.48	904.01	19.94	1360	680.72	18.47	12.06		1360	16	84.03	1086.23	32.96	28.52	126.83	0	32.03	1270	523.83	42.8	52
1080	13	54.13	232.75	15.26	13.14	75.55	180.51	31.29	1080	490.53	21.42	22.84		1080	13	119.15	339.45	18.42	14.92	154.08	0	96.48	902.55	495.39	34.93	22.66
684.99	8	37.51	39.19	6.26	5.04	49.41	391.42	31.38	587.13	341.85	11.89	6.13		684.99	8	70.47	550.5	23.46	17.23	116.34	0	42.07	684.99	275.95	45.86	28.4
1310	15	35.52	46.96	6.85	5.58	51.31	1310	26.65	93.55	711.49	15.79	8.87		1310	15	100.36	91.32	9.56	7.62	117.74	561.27	86.03	935.45	651.82	17.37	14.33
1310	15	42.38	20.37	4.51	3.6	50.61	561.27	36.03	935.45	640.79	8.23	6.35		1310	15	110.08	125.29	11.19	8.37	132.77	0	86.58	654.82	647.57	22.68	23.5
1590	19	53.62	471.16	21.71	16.03	102.14	1410	26.39	440.72	937.55	48.52	27.23		1590	19	111.02	323.61	17.99	13.93	143.48	617	85.18	969.57	771.59	32.46	25.84
997.74	12	35	321.65	17.93	15.24	67.68	725.63	16.01	90.7	610.07	32.68	18.99		997.74	12	45.33	239.34	15.47	12.45	75.15	0	25.59	362.81	509.26	29.82	19.74
1430	17	59.81	310.41	17.62	13.7	92.21	623.67	25.88	1430	635.03	32.39	33.93		1430	17	110.45	430.86	20.76	15.8	146.05	801.87	70.82	1430	677.52	35.59	39.63
1180	14	89.44	358.07	18.92	14.78	120.55	1000	56.06	1180	616.93	31.11	33.38		1180	14	109.51	730.37	27.03	20.15	154	182.12	57.47	1180	513.5	44.49	52.04
1750	21	65.13	432.37	20.79	15.77	94.51	174.91	13.84	1750	734.16	29.38	51.29		1750	21	117.92	741.94	27.24	19.51	172.57	612.18	52.28	1750	798.15	54.66	65.64
1410	17	33.43	110.51	10.51	8.66	53.7	87.98	18.95	791.8	658.31	20.27	14.48		1410	17	92.25	661.15	25.71	19.62	153.91	0	47.97	1410	621.07	61.66	44.28
1520	18	62.98	599.29	24.48	20.59	103.64	1220	33.17	642.37	766.68	40.66	29.81		1520	18	100.87	742.97	27.26	24.69	132.74	831.92	57.26	275.3	806.25	31.86	43.61
RGD distal
Length	Pixel Count	Mean Value	Variance	Standard Deviation (RMS)	Average Deviation	Max Amplitude	Max Position	Min Amplitude	Min Position	Center Of Mass Pos.	Maximum Peak	Maximum Valley	CHANNEL 2 Calbindin	Length	Pixel Count	Mean Value	Variance	Standard Deviation (RMS)	Average Deviation	Max Amplitude	Max Position	Min Amplitude	Min Position	Center Of Mass Pos.	Maximum Peak	Maximum Valley
690.17	8	76.86	311.86	17.66	12.82	113.39	0	60.03	197.19	330.46	36.52	16.83		690.17	8	18.05	60.47	7.78	6.77	26.53	690.17	8.52	0	430	8.48	9.53
1300	15	115.32	292.43	17.1	12.36	143.95	394.14	74.48	1300	628.62	28.62	40.84		1300	15	31.29	72.55	8.52	6.42	50.29	591.21	21.22	889.79	645.33	19	10.07
846.46	10	73.98	319.66	17.88	14.04	108.11	0	55.33	846.46	377.59	34.13	18.65		846.46	10	27.12	121.94	11.04	7.98	53.22	846.46	20.59	564.3	500.58	26.1	6.53
779.46	9	81.3	465.81	21.58	16.84	120.72	0	55.08	386.92	343.64	39.42	26.22		779.46	9	32.22	111.57	10.56	8.36	49.02	290.19	21.87	580.38	359.13	16.8	10.35
607.73	7	116.23	153.4	12.39	8.41	133.13	0	92.61	607.73	288.61	16.91	23.61		607.73	7	26.19	67.77	8.23	6.16	41.02	607.73	17.86	202.58	345.01	14.83	8.33
560.94	7	86.1	67.68	8.23	6.01	100.09	0	75.1	560.94	266.04	13.99	11		560.94	7	32.16	37.49	6.12	4.88	39.39	560.94	23.8	373.96	269.84	7.23	8.36
732.51	9	78.73	248.67	15.77	14.07	97	549.38	60.65	274.69	369.93	18.27	18.08		732.51	9	34.89	85.96	9.27	6.44	56.69	0	26.69	183.13	347.69	21.81	8.2
704.38	8	87.11	299.53	17.31	14.97	106.61	503.13	62.29	100.63	374.45	19.5	24.81		704.38	8	26.82	75.79	8.71	6.86	40.77	301.88	17.43	603.76	305.99	13.96	9.39
1340	16	64.45	224.3	14.98	12.74	91.35	295.48	41.54	776.5	622.34	26.9	22.9		1340	16	28.15	15.92	3.99	3.13	34.8	393.98	22.07	98.49	692.16	6.65	6.08
929.47	11	100.39	170.26	13.05	8.56	129.86	0	82.69	743.57	436.19	29.47	17.7		929.47	11	27.51	85.55	9.25	6.75	48.23	0	16.84	464.73	416.15	20.72	10.67
1120	13	63.53	464.73	21.56	13.1	127.54	0	41.67	280.47	524.96	64	21.86		1120	13	23.39	21.62	4.65	3.97	28.64	0	16.45	1120	554.7	5.24	6.94
478.6	6	160.08	779.45	27.92	20.64	197	0	117.76	478.6	214	36.92	42.32		478.6	6	31.69	175.58	13.25	11.14	47.33	382.88	16.43	0	298.37	15.64	15.26
1250	15	106.38	2158.89	46.46	38.71	191.92	1250	55.81	0	774.63	85.54	50.57		1250	15	37.66	129	11.36	8.96	61.49	687.17	22.48	1060	603.79	23.83	15.18
1260	15	107.23	810.01	28.46	21.43	178.28	0	60.6	1260	552.61	71.05	46.63		1260	15	19.06	35.48	5.96	4.59	27.13	953.22	9.16	367.55	691.56	8.07	9.9
971.39	12	53.99	128.31	11.33	9.48	76.14	971.39	42.76	502.37	517.77	22.15	11.23		971.39	12	28.03	32.6	5.71	4.78	38.68	209.84	21.56	408.56	456.82	10.66	6.46
938	11	59.89	141.49	11.9	10.42	79.14	836.17	45.82	225.22	492.16	19.25	14.07		938	11	40.42	263.59	16.24	13.79	65.06	938	20.52	632.52	499.2	24.64	19.9
1380	16	61.75	94.99	9.75	7.95	75.53	0	42.42	195.27	680.87	13.78	19.33		1380	16	26.78	162.37	12.74	10.37	50.25	785.02	14.61	488.18	649.5	23.47	12.16
563.76	7	65.87	50.52	7.11	4.72	74.33	0	52.25	563.76	270.36	8.45	13.63		563.76	7	28.19	12.02	3.47	2.69	31.62	469.8	22.14	281.88	283.66	3.43	6.05
843.37	10	73.96	57.16	7.56	5.66	81.68	0	57.06	843.37	416.93	7.72	16.9		843.37	10	40.26	66.31	8.14	6.09	48.08	843.37	22.06	0	456.36	7.82	18.2
832.2	10	69.21	223.64	14.95	11.34	85.66	307.43	35.93	832.2	371.92	16.45	33.28		832.2	10	22.3	72.82	8.53	7.38	37.43	0	13.57	515.49	404.82	15.13	8.73
466.01	5	45.26	413.55	20.34	15.35	74.67	0	21.28	466.01	167.71	29.4	23.98		466.01	5	32.2	50.62	7.12	5.33	42.2	349.51	23.55	233.01	244.63	10	8.65
437.95	5	104.63	635.69	25.21	17.49	120.91	218.98	60.9	437.95	192.07	16.28	43.73		437.95	5	34.06	17.96	4.24	2.8	38.24	218.98	27.07	437.95	206.92	4.18	6.99
1100	13	68.73	98.74	9.94	8.45	85.36	0	53.82	420.75	566.39	16.62	14.91		1100	13	29.95	65.65	8.1	6.37	46.77	0	20.34	1000	523.39	16.82	9.61
382.92	4	79.88	81.36	9.02	5.98	90.88	0	68.87	127.64	186.69	11	11.01		382.92	4	34.79	42.57	6.52	5.05	42.99	382.92	28.04	0	214.44	8.21	6.75
1100	13	73.32	534.04	23.11	19	111.99	665.56	42.29	1100	568.54	38.67	31.03		1100	13	44.04	82.33	9.07	7.01	61.46	95.08	31.59	380.32	516.95	17.42	12.46
580.38	7	60.22	111.91	10.58	7.75	80.29	0	48	580.38	261.5	20.07	12.22		580.38	7	28.07	17.8	4.22	3.3	34.98	580.38	22.88	290.19	305.67	6.9	5.19
1380	16	114.6	1274.43	35.7	29.81	165.43	493.23	41.04	1380	591.69	50.83	73.56		1380	16	36.16	56.66	7.53	6.1	50.36	1290	24.68	690.98	697.03	14.2	11.48
1030	12	77.95	1197.4	34.6	29.79	124.76	93.72	28.15	1030	380.32	46.81	49.8		1030	12	20.44	50.21	7.09	4.34	41.66	0	16.19	937.22	448.05	21.22	4.24
557.4	7	64.5	75.88	8.71	6.21	74.23	0	48.01	557.4	261.11	9.73	16.5		557.4	7	21.98	42.32	6.51	5.28	29.57	278.7	12.45	0	295.67	7.59	9.53
926.21	11	72.46	146.36	12.1	8.39	82.84	0	42.05	926.21	417.87	10.38	30.41		926.21	11	25.58	36.42	6.04	5.33	33.03	926.21	16.39	96.21	500.41	7.44	9.19
468.55	5	90.94	632.64	25.15	19.68	122.2	0	56.8	468.55	194.28	31.26	34.13		468.55	5	24.2	10.6	3.26	2.6	28.98	0	20.95	351.42	218.22	4.78	3.25
999.2	12	87.13	684	26.15	22.04	116.94	406.02	42.35	900.87	428.2	29.8	44.78		999.2	12	34.93	125.3	11.19	9.29	51.78	507.53	21	900.87	475.8	16.85	13.93
643.21	8	91.22	349.62	18.7	13.85	109.76	367.55	54.01	643.21	291.19	18.54	37.21		643.21	8	18.46	34.48	5.87	4.95	26.55	183.78	11.23	643.21	283.56	8.09	7.23
994.24	11	68.74	110.46	10.51	8.08	91.2	0	55.48	994.24	470.3	22.46	13.26		994.24	11	48.73	105.27	10.26	8.47	67.48	849.31	34.66	503.13	501.46	18.74	14.07
458.29	5	93.89	803.19	28.34	21.78	130.62	0	57.15	458.29	185.67	36.73	36.74		458.29	5	23.43	35.4	5.95	4.46	33.22	0	18.97	458.29	195.8	9.79	4.47
1070	13	111.34	334.6	18.29	14.64	142.49	0	79.06	1070	516.34	31.16	32.27		1070	13	24.29	40.44	6.36	4.87	36.89	89.34	17.07	446.68	484.17	12.59	7.22
734.13	9	109.11	168.25	12.97	10.86	128.06	550.6	91.2	183.53	377.6	18.95	17.92		734.13	9	21.59	54.37	7.37	5.45	38.05	734.13	15.3	183.53	424.51	16.46	6.29
491.67	6	94.45	163.89	12.8	10.05	109.72	0	74.21	491.67	231.9	15.27	20.24		491.67	6	23.93	49.42	7.03	5.7	34.11	491.67	17.09	0	289.11	10.18	6.84
1110	13	84.22	548.98	23.43	19.06	111.24	0	44.15	1010	485.54	27.02	40.07		1110	13	30.3	13.71	3.7	2.61	34.5	301.64	20.42	100.55	575.4	4.2	9.88
982.51	11	48.97	313.84	17.72	11.09	98.47	0	35.75	770.04	420.45	49.5	13.22		982.51	11	31.69	65.06	8.07	7.13	44.38	0	24.33	557.56	501.7	12.69	7.35
1110	15	40.13	236.04	15.36	12.08	67.45	232.15	20.56	972.21	458.6	27.33	19.57		1110	15	29.68	35.56	5.96	4.36	40.96	1110	22.01	972.21	552.35	11.28	7.67
498.07	6	42.8	112.04	10.58	7.39	62.87	0	33.35	298.84	222.05	20.08	9.45		498.07	6	29.35	4.24	2.06	1.68	31.9	498.07	26.94	298.84	247.82	2.54	2.41
796.28	9	54.45	322.95	17.97	12.1	90.34	0	27.98	796.28	323.79	35.89	26.46		796.28	9	38.13	74.26	8.62	6.66	53.82	0	27.86	696.74	346.61	15.69	10.27
955.54	11	65.89	177.24	13.31	10.4	78.07	95.55	35.04	955.54	429.28	12.17	30.86		955.54	11	49.84	88.38	9.4	6.9	61.65	668.87	31.02	955.54	454.41	11.81	18.82
867.27	10	62.8	196.08	14	12.39	76.9	0	42.27	674.54	382.67	14.11	20.53		867.27	10	25.24	22.24	4.72	3.82	34.34	96.36	21.59	385.45	394.73	9.1	3.64
945.95	11	44.11	73.1	8.55	6.78	58.31	0	34.19	945.95	432.91	14.2	9.93		945.95	11	54.36	266.77	16.33	14.13	81.64	94.59	37.02	851.35	402.3	27.28	17.34
749.62	9	51.74	43.58	6.6	5.18	65.14	374.81	44.9	655.92	369.19	13.4	6.84		749.62	9	32.73	80.47	8.97	6.77	51.21	0	25.36	749.62	319.77	18.48	7.37
846.92	10	43.77	11.89	3.45	2.69	47.87	752.82	36.57	470.51	421.71	4.11	7.2		846.92	10	49.75	344.7	18.57	15.37	76.2	188.21	24.42	846.92	347.93	26.45	25.33
740.58	9	52.76	73.88	8.6	7.1	65.89	277.72	40.8	740.58	370.33	13.13	11.96		740.58	9	44.07	83.01	9.11	7.64	59	370.29	34.95	0	364.71	14.93	9.12
710.54	8	57.28	44.3	6.66	5.6	64.59	203.01	46.42	710.54	330.93	7.31	10.86		710.54	8	30.02	148.34	12.18	9.57	54.87	710.54	20.33	0	434.39	24.86	9.69
703.82	8	54.06	87.97	9.38	6.78	65.09	301.64	35.55	703.82	324.42	11.03	18.51		703.82	8	40.02	93.45	9.67	7.21	55.74	402.18	26.48	0	371.03	15.72	13.54
1120	15	64.19	386.64	19.66	15.38	110.69	0	36.89	1120	457.27	46.5	27.3		1120	15	86.57	302.05	17.38	12.3	107.1	1030	47.18	0	598.96	20.54	39.39
822.23	10	73.37	230.62	15.19	11.65	90.49	182.72	43.13	822.23	365.77	17.11	30.24		822.23	10	47.4	133.43	11.55	8.94	66.07	730.87	33.37	91.36	460.99	18.67	14.03
606.43	7	72.48	177.39	13.32	9.57	84.98	0	46.28	606.43	271.75	12.49	26.2		606.43	7	40.81	10.71	3.27	2.49	44.43	404.29	36.28	0	316.86	3.62	4.53
593.88	7	87.92	88.69	9.42	7.35	102.27	395.92	75.16	593.88	298.04	14.35	12.76		593.88	7	44.08	36.3	6.02	4.71	50.41	98.98	32.79	593.88	281.68	6.33	11.29
632.65	7	89.93	757.17	27.52	20.58	128.37	0	48.36	632.65	258.95	38.43	41.57		632.65	7	45.62	141.36	11.89	9.61	54.07	316.33	24.86	632.65	273.55	8.45	20.75
439.76	5	70.43	741.48	27.23	22.02	111.27	0	44.51	439.76	169.26	40.84	25.92		439.76	5	35.67	80.85	8.99	5.96	49.75	439.76	25.6	0	253.04	14.08	10.06
523.67	6	95.78	463.72	21.53	16.27	112.24	0	55.97	523.67	229.78	16.46	39.81		523.67	6	27.31	30.05	5.48	4.01	36.48	418.94	20.75	0	287.34	9.17	6.56
1460	17	53.89	131.6	11.47	10.16	70.47	273.88	38.76	912.93	653.55	16.59	15.13		1460	17	61.11	644.73	25.39	21.21	110.48	639.05	33.75	1460	672.17	49.36	27.36
812.23	10	73.77	339.69	18.43	15.79	95.68	121.09	46.56	717.22	351.76	21.92	27.21		812.23	10	33.23	20.55	4.53	3.5	40.24	242.18	25.87	717.22	391.99	7.01	7.36
1270	15	52.72	291.48	17.07	14.87	73.69	451.9	29.56	994.17	566.98	20.97	23.16		1270	15	31.19	178.06	13.34	10.7	64.07	0	16.77	903.79	533.16	32.88	14.42
1160	14	53.5	174.43	13.21	10.98	75.26	177.79	35.35	1160	521.17	21.76	18.14		1160	14	31.93	17.45	4.18	3.4	37.4	1160	24.02	355.58	607.78	5.47	7.91
570.05	7	71.75	11.02	3.32	2.41	76.81	475.04	66.17	95.01	288.48	5.07	5.58		570.05	7	48.28	89.21	9.44	6.37	61.27	570.05	30.43	0	316.31	12.99	17.85
1560	18	43.03	166.74	12.91	10.04	72.29	458.04	21.5	1560	722.71	29.26	21.53		1560	18	58.71	678.86	26.06	22.53	107.57	1100	30.21	0	938.05	48.86	28.51
923.48	11	35.92	15.47	3.93	3.16	40.4	0	27.53	646.43	448.94	4.48	8.39		923.48	11	37.78	101.62	10.08	8.59	53.31	646.43	24.11	92.35	516.96	15.53	13.66
1220	14	42.85	41.86	6.47	5.3	53.4	656.06	32.63	937.23	586.09	10.55	10.23		1220	14	43.56	74.33	8.62	6.18	64	0	31.98	1030	550.07	20.44	11.58
1240	15	51.85	83.38	9.13	6.11	72.15	0	32.01	1240	602.35	20.3	19.83		1240	15	36.66	63.76	7.98	6.67	45.59	253.74	21.33	1150	548.72	8.93	15.32
1100	13	55.34	268.99	16.4	13.69	81.56	275.3	34.36	825.9	495.62	26.22	20.98		1100	13	47.06	71.37	8.45	7.39	58.8	550.6	35.98	275.3	580.72	11.75	11.08
985.35	12	77.65	835.17	28.9	23.22	134.82	895.77	38.48	0	595.51	57.17	39.16		985.35	12	60.41	114.55	10.7	8.37	77.07	268.73	45.25	0	495.46	16.66	15.16
738.98	9	73.15	244.36	15.63	12.99	96.14	738.98	55.75	277.12	409.73	22.99	17.39		738.98	9	45.3	119.48	10.93	8.94	60.68	92.37	32.33	738.98	322.72	15.39	12.96
1610	19	55.76	112.94	10.63	7.18	78.21	0	33.64	1610	751.05	22.45	22.12		1610	19	30.98	34.39	5.86	4.81	42.08	0	24.12	1060	777.35	11.09	6.86
796.28	9	110.3	411.73	20.29	15.33	134.07	99.53	67.75	796.28	359.46	23.77	42.55		796.28	9	44	57.58	7.59	6.05	54.63	597.21	33.35	298.6	418.79	10.63	10.65
734.13	9	101.6	479.18	21.89	18.67	130.74	0	73.89	734.13	319.72	29.14	27.71		734.13	9	43.94	193.5	13.91	11.36	66.77	734.13	27.62	183.53	433.64	22.84	16.32
1480	17	58.53	109.18	10.45	7.23	79.61	0	36.96	1480	679.79	21.08	21.57		1480	17	48.29	251.46	15.86	13.41	76.4	881.7	29.8	1180	737.63	28.11	18.48
1090	13	90.58	664.74	25.78	22.79	128.94	0	57.82	1090	459.29	38.36	32.76		1090	13	33.84	6.12	2.47	1.66	39.31	543.36	29.1	996.15	536.58	5.47	4.73
822.23	10	91.52	224.29	14.98	10.01	115.45	91.36	62.23	822.23	377.98	23.93	29.28		822.23	10	51.31	84.65	9.2	7.48	66.08	822.23	40.04	365.44	420.69	14.77	11.27
1330	16	88.78	615.62	24.81	20.55	119.59	620.97	35.16	1330	571.79	30.81	53.62		1330	16	70.32	116.13	10.78	8.38	88.32	1150	46.7	0	694.52	18	23.61
1070	13	107.43	112.54	10.61	9.33	118.28	178.86	91.38	804.85	509.62	10.85	16.06		1070	13	72.14	414.44	20.36	16.66	97.32	804.85	37.09	89.43	601.65	25.18	35.05
1110	13	88.01	1476.03	38.42	33.36	139.34	0	35.96	1110	413.54	51.33	52.05		1110	13	55.62	58.05	7.62	6.46	67.99	371.6	45.48	928.99	539.65	12.37	10.14
1270	15	76.34	244.49	15.64	12.96	99.23	363.39	47.46	1090	569.16	22.89	28.88		1270	15	53.18	87.72	9.37	7.48	69.1	272.54	39.35	726.78	596.34	15.91	13.83
983.33	12	71.51	500.02	22.36	18.97	98.78	536.36	38	983.33	459.62	27.28	33.5		983.33	12	49.83	210.38	14.5	11.38	73.47	268.18	28.67	536.36	464.02	23.65	21.16
1400	16	72.56	573.81	23.95	18.44	123.74	0	43.01	1220	575.88	51.18	29.55		1400	16	26.17	34.7	5.89	4.46	38.3	1310	17.12	467.52	715.95	12.13	9.05
757.51	9	71.38	390.75	19.77	14.43	116.01	0	55.88	473.45	326.6	44.64	15.5		757.51	9	20.55	15.98	4	2.92	28.67	0	14.87	757.51	343.29	8.12	5.68
1260	15	65.7	144.72	12.03	8.4	77	628.57	32.38	1260	583.29	11.3	33.32		1260	15	25.59	60.88	7.8	6.46	42.62	269.39	17.22	897.96	571.96	17.03	8.37
614.86	7	59.48	82.13	9.06	7.21	70.42	307.43	44.44	614.86	304.1	10.94	15.04		614.86	7	29.65	110.39	10.51	8.79	43.92	614.86	16.55	0	373.84	14.27	13.1
916.59	11	81.17	152.2	12.34	8.24	98.89	549.95	53.72	916.59	442.93	17.72	27.44		916.59	11	25.94	16.67	4.08	3.41	33.82	366.63	21.44	183.32	451.02	7.88	4.5
858.08	10	86.21	129.96	11.4	9.64	103.88	667.4	70.55	858.08	438.57	17.67	15.66		858.08	10	25.1	33.8	5.81	4.34	33.34	381.37	15.37	0	468.84	8.24	9.74
874.55	10	85.93	585.36	24.19	20.48	121.45	0	54.32	874.55	363.33	35.52	31.61		874.55	10	28.19	121.99	11.04	9.11	49.53	777.38	19.13	388.69	513.58	21.34	9.06
1150	13	87.13	180.42	13.43	10.9	111.33	95.5	68.82	382	566.32	24.2	18.31		1150	13	56.1	1405.66	37.49	28.88	130.13	1150	15.58	0	789.61	74.03	40.51
854.84	10	143.51	460.51	21.46	15.74	166.29	474.91	95.67	854.84	406.82	22.78	47.84		854.84	10	30.16	29.81	5.46	4.15	39.37	759.86	24.03	189.96	470.49	9.21	6.12
680.92	8	119.36	1384.14	37.2	29.79	163.55	97.27	57.77	680.92	277.87	44.19	61.6		680.92	8	44.28	696.6	26.39	19.94	94.54	680.92	18.61	0	455.17	50.26	25.67
653	8	43.89	65.71	8.11	7.24	54.17	466.43	36.8	93.29	346.49	10.29	7.09		653	8	35.13	19.31	4.39	3.32	39.51	653	27.74	0	337.11	4.38	7.4
1400	17	46.11	51.97	7.21	5.56	58.09	0	30.61	1400	661.39	11.98	15.5		1400	17	25.16	37.35	6.11	5.15	34.65	0	15.45	1120	612.95	9.49	9.71
678.01	8	41.24	254.65	15.96	13.1	69.43	0	24.95	581.15	265.07	28.19	16.29		678.01	8	21.77	18.99	4.36	3.04	30.35	581.15	16.12	387.43	347.66	8.58	5.66
676.84	8	82.9	597.58	24.45	17.93	131.83	676.84	56.65	96.69	391.79	48.93	26.25		676.84	8	50.56	499.36	22.35	19.45	77.87	580.15	22.39	96.69	422.11	27.31	28.17
1180	14	44.7	107	10.34	8.47	65.47	283.28	31.4	668.07	522.57	20.77	13.29		1180	14	31.73	28.89	5.37	4.56	40.96	1180	23.95	972.59	593.97	9.23	7.78
1500	17	55.94	244.5	15.64	13.63	76.08	894.71	32.19	497.06	749.4	20.15	23.75		1500	17	35.83	198.88	14.1	10.33	70.59	1500	23.59	995.46	846.3	34.76	12.24
1190	14	52.7	201.77	14.2	11.17	83.46	0	34.44	551.27	539.88	30.76	18.26		1190	14	29.5	29.1	5.39	4.12	43.02	367.51	21.86	643.15	591.91	13.52	7.64
875.91	10	49.27	29.9	5.47	4.5	57.44	583.94	43.08	486.61	440.27	8.18	6.19		875.91	10	21.33	18.25	4.27	3.52	27.34	778.58	14.57	97.32	484.17	6.01	6.77
1510	18	55.19	106.73	10.33	7.3	74.33	291.24	32.03	1510	703.92	19.14	23.16		1510	18	31.55	52.69	7.26	5.62	44.94	291.24	23.4	0	741.51	13.39	8.15
1010	12	81.74	248.16	15.75	12.07	112.98	0	63.15	459.44	478.57	31.24	18.58		1010	12	46.72	164.53	12.83	10.23	67.2	91.89	27.9	826.98	430.66	20.48	18.82
1310	15	79.35	1026.98	32.05	26.94	139.67	95.59	43.7	1310	511.18	60.32	35.65		1310	15	32.05	89.61	9.47	7.83	45.09	286.78	19.36	573.57	571.6	13.04	12.69
923.48	11	83.27	902.14	30.04	24.12	140.74	0	58.15	646.43	373.59	57.47	25.12		923.48	11	23.31	56.81	7.54	5.55	41.14	0	15.38	923.48	390.38	17.83	7.93
1230	15	83.91	362.73	19.05	15	130.64	0	63.8	733.27	557.71	46.73	20.12		1230	15	25.92	77.65	8.81	6.81	47.86	641.61	17.03	183.32	626.18	21.94	8.88
1120	13	81.42	150.49	12.27	9.49	103.3	0	59.27	1120	536.43	21.88	22.15		1120	13	22.05	21.63	4.65	3.42	30.69	653.81	15.62	0	593.5	8.65	6.42
1020	12	82.68	365.07	19.11	14.25	106.81	647.19	45.11	1020	470.94	24.12	37.58		1020	12	25.37	11.07	3.33	2.47	29.39	739.64	17.41	0	523.73	4.01	7.96
1160	14	60.8	804.1	28.36	24.08	120.63	0	33.2	758.04	445.36	59.83	27.59		1160	14	90.16	649.14	25.48	19.26	117.76	959.59	38	0	663.65	27.6	52.16
1610	19	45.95	169.96	13.04	10.54	78.08	556.87	28.71	204.95	788	32.12	17.24		1610	19	53.4	442.43	21.03	18.69	89.27	1260	30.48	204.95	974.98	35.87	22.92
1040	12	38.24	86.92	9.32	6.44	57.9	0	20.12	1040	455.94	19.66	18.12		1040	12	39.16	86.84	9.32	7.99	53.66	658.74	27.88	188.21	546.79	14.5	11.28
1360	16	43.08	105.72	10.28	7.9	60.74	0	18.26	1360	586.52	17.65	24.82		1360	16	40.81	41.67	6.46	5.56	52.46	93.14	31.98	1060	628.29	11.65	8.84
935.84	11	59.2	211.8	14.55	12.12	77.3	0	35.39	935.84	403	18.1	23.81		935.84	11	56.65	207.44	14.4	11.43	79.41	842.26	37.01	93.58	524.57	22.76	19.64
566.56	7	74.85	518.71	22.78	19.4	101.73	0	43.46	566.56	231.5	26.88	31.38		566.56	7	42.69	108.66	10.42	8.28	51.41	94.43	26.45	566.56	248.9	8.72	16.24
916.59	11	82.59	203.57	14.27	10.56	98.72	549.95	49.42	916.59	426.16	16.14	33.17		916.59	11	36.26	131.56	11.47	9.85	48.98	183.32	20.53	916.59	377.3	12.73	15.73
846.92	10	66.44	330.24	18.17	15.06	97.92	0	46.12	846.92	355.97	31.47	20.32		846.92	10	43.45	79.56	8.92	6.83	63.24	470.51	34.75	94.1	444.09	19.79	8.71
517.58	6	91.17	657.35	25.64	20.74	110.06	0	46.97	517.58	218.44	18.89	44.2		517.58	6	25.06	5.11	2.26	1.84	28.2	414.06	22.28	0	272.06	3.14	2.78
768.94	9	75.76	256.52	16.02	12.04	92.8	0	43.26	768.94	338.42	17.04	32.5		768.94	9	52.9	491.22	22.16	18.5	86.54	672.82	30.03	0	477.98	33.64	22.88
1190	13	53.8	99.38	9.97	8.11	69.62	349.51	35.7	1190	567.35	15.82	18.1		1190	13	33.94	110.41	10.51	8.34	54.74	775.28	20.42	0	670.69	20.8	13.52
906.59	11	70.84	66.35	8.15	6.7	87.14	0	61.1	906.59	435.93	16.3	9.74		906.59	11	48.22	88.43	9.4	7.62	59.66	725.27	31.56	0	464.13	11.44	16.66
1300	15	65.99	57.75	7.6	5.29	81.61	625.58	54.64	818.84	636.29	15.62	11.35		1300	15	48.53	206.35	14.36	11.32	77.74	818.84	33.11	1300	675.66	29.21	15.43
617.44	7	68.19	80.47	8.97	5.81	79.65	205.81	51.03	617.44	296.03	11.46	17.16		617.44	7	49.94	92.72	9.63	5.49	64.34	617.44	31.56	0	339.37	14.4	18.38
1210	14	97.8	809.65	28.45	24.33	130.33	186.59	45.62	1210	508.24	32.52	52.18		1210	14	45.03	36.09	6.01	4.83	52.59	653.08	33.5	373.19	615.03	7.55	11.53
1040	12	102.66	1291.3	35.93	30.93	142.99	0	47.18	1040	414.07	40.33	55.48		1040	12	53.63	87.12	9.33	7.43	73.04	376.7	42.37	0	506.22	19.41	11.26
1160	14	85.67	115	10.72	8.73	103.75	0	68.86	178.05	582.94	18.08	16.82		1160	14	76.78	1229.85	35.07	30.47	133.7	979.29	37.07	0	712.76	56.92	39.7
890.27	10	123.13	683.33	26.14	20.11	156.97	395.67	75.69	890.27	412.8	33.84	47.44		890.27	10	33.21	42.49	6.52	4.87	43.43	890.27	20.73	98.92	490.62	10.22	12.48
1010	12	141.95	622.24	24.94	18.31	174.94	459.44	85.68	1010	489.99	32.98	56.27		1010	12	31.25	135.85	11.66	9.02	55.1	1010	18.27	367.55	598.77	23.85	12.98
671.55	8	121.52	330.77	18.19	13.8	135.39	287.81	83.77	671.55	315.82	13.87	37.75		671.55	8	41.34	41.65	6.45	5.34	51.13	671.55	34.09	383.74	350.15	9.8	7.25
935.84	11	106.62	554.57	23.55	19.33	135.99	93.58	70.29	935.84	406.64	29.37	36.32		935.84	11	49.3	139.92	11.83	10.48	65.88	935.84	35.77	280.75	527.79	16.58	13.53
845.05	10	109.39	626.75	25.04	20.12	150.14	0	71.29	845.05	365.62	40.75	38.09		845.05	10	41.68	117.12	10.82	9.21	57.95	751.16	28.18	281.68	479.06	16.28	13.49
598.54	7	76.69	307.57	17.54	13.56	109.99	0	61.41	399.02	262.73	33.31	15.28		598.54	7	33.04	104.53	10.22	7.5	51.88	0	22.8	598.54	245.23	18.84	10.24
883.57	10	99.33	278.77	16.7	11.29	133.85	0	68.09	883.57	401.4	34.52	31.24		883.57	10	72.85	201.53	14.2	11.68	94.2	589.04	51.58	0	467.63	21.35	21.28
879.52	10	90.9	111.84	10.58	8.14	114.34	0	81.85	684.07	425.17	23.44	9.05		879.52	10	58.75	88.28	9.4	7.85	70.33	195.45	43.58	781.79	422.27	11.57	15.18
773.05	9	91.88	110.15	10.5	7.52	114.78	0	80.72	386.52	367.39	22.89	11.16		773.05	9	53.45	46.33	6.81	5.44	64.39	193.26	45.13	676.42	371.19	10.94	8.32
1030	12	83.25	192.76	13.88	10.64	107.61	374.26	63.98	780.28	484.3	24.36	19.27		1030	12	56.57	161.21	12.7	10.91	73.08	475.77	36.12	906.19	465.33	16.51	20.45
915.72	11	66.9	285.23	16.89	12.89	102.95	915.72	45.74	366.29	497.08	36.06	21.16		915.72	11	55.32	228.26	15.11	12.41	83.77	549.43	34.24	915.72	460.59	28.44	21.08
1160	14	85.34	83.26	9.12	6.23	102.57	0	65.37	1160	546.36	17.22	19.98		1160	14	42.13	143.27	11.97	9.37	65.83	281.53	30.03	563.05	522.42	23.7	12.1
1150	13	57.75	81.95	9.05	7.03	76.76	1050	44.8	670.91	583.42	19.01	12.95		1150	13	51.36	181.57	13.47	10.98	72.77	766.76	31.23	383.38	632.76	21.41	20.13
788.78	9	45.8	76.23	8.73	6.43	64.42	788.78	38.24	492.99	419.69	18.63	7.55		788.78	9	57.22	423.75	20.59	17.58	87.17	788.78	36.97	0	472.78	29.95	20.25
1140	13	57.71	179.98	13.42	10.84	84.62	1140	39.33	857.31	578.79	26.91	18.38		1140	13	39.23	50.19	7.08	5.62	49.78	952.57	29.17	285.77	599.06	10.55	10.06
1320	15	48.19	48.08	6.93	5.06	64.03	1040	37.95	659.26	680.37	15.85	10.23		1320	15	51.58	155.83	12.48	9.85	72.49	753.45	31.82	0	706.94	20.92	19.76
1080	13	51.61	69.67	8.35	6.79	60.83	375.56	32.98	1080	490.19	9.22	18.63		1080	13	36.2	142.75	11.95	9.2	60.06	0	19.1	1080	453.41	23.86	17.1
937.11	11	47.17	149.12	12.21	10.5	65.81	281.13	31.35	937.11	426.07	18.64	15.82		937.11	11	39.48	157.31	12.54	10.08	60.28	374.84	25.24	937.11	405.32	20.8	14.24
996.14	12	57.69	160.77	12.68	9.58	79.6	0	32.51	996.14	437.14	21.91	25.18		996.14	12	38.89	336.88	18.35	16.32	66.14	815.03	20.03	181.12	623	27.25	18.86
1060	12	79.2	819.72	28.63	24.5	129.47	191.87	39.3	1060	427.02	50.27	39.9		1060	12	61.37	70.46	8.39	6.51	80.04	863.39	49.74	575.6	526.56	18.67	11.63
788.78	9	57.4	86.59	9.31	6.69	78.25	0	48.36	788.78	366.36	20.85	9.04		788.78	9	38.52	136.74	11.69	9.48	54.5	591.58	23.16	0	462.14	15.97	15.37
749.68	10	46.64	71.84	8.48	6.84	54.25	448.9	31.5	749.68	381	7.61	15.14		749.68	10	23.41	40.98	6.4	5.72	30.76	152.67	16.45	601.57	342.4	7.34	6.96
408.99	5	73.89	160.42	12.67	9.95	91.3	306.74	60.72	0	221.79	17.41	13.16		408.99	5	16.23	2.04	1.43	0.95	17.64	408.99	13.91	306.74	204.15	1.41	2.33
740.56	9	62.91	89.33	9.45	7.91	78.03	555.42	53.79	277.71	381.69	15.12	9.12		740.56	9	28.27	70.15	8.38	7.15	42.3	92.57	20.66	370.28	316.68	14.02	7.61
530.16	6	107.53	418.05	20.45	16.52	131.56	0	78.59	530.16	234.01	24.03	28.95		530.16	6	49.87	41.55	6.45	4.23	54.97	212.06	37.16	530.16	253.18	5.11	12.7
503.63	6	75.77	43.79	6.62	5.33	85.18	302.18	68.98	0	259.05	9.41	6.79		503.63	6	27.86	212.52	14.58	12.34	45.44	0	12.02	503.63	171.38	17.58	15.84
944.03	11	57.4	136.95	11.7	9.4	79.34	0	40.2	566.42	462.65	21.94	17.21		944.03	11	15.56	3.04	1.74	1.41	18.5	849.63	12.6	472.02	474.22	2.94	2.96
703.53	8	83.13	271.95	16.49	13.09	108.1	502.52	58.94	100.5	382.24	24.97	24.18		703.53	8	39.67	188.72	13.74	11.81	58.83	402.02	22.85	703.53	347.39	19.16	16.82
927.92	11	99.24	1378.63	37.13	30.31	141.63	463.96	29.33	927.92	390.32	42.39	69.91		927.92	11	34.24	339.05	18.41	16.74	60.96	742.33	14.16	0	599.9	26.72	20.08
585.46	7	86.42	140.6	11.86	8.72	104.47	0	66.43	585.46	275.54	18.05	19.99		585.46	7	16.89	5.59	2.36	1.57	21.84	585.46	14.83	0	307.35	4.95	2.06
1650	19	138.24	938.64	30.64	22.92	177.83	833.54	75.69	1650	747.29	39.59	62.54		1650	19	27.42	77.01	8.78	7.85	40.13	1120	15.24	648.31	929.04	12.7	12.19
679.74	8	129.07	1345.41	36.68	31.09	182.74	0	79.13	679.74	281.03	53.67	49.94		679.74	8	33.16	132.38	11.51	8.68	56.03	0	19.09	194.21	325.77	22.87	14.07
468.37	5	58.08	231.56	15.22	10.85	79.86	351.28	38.96	0	265.34	21.79	19.12		468.37	5	19.12	40.24	6.34	4.47	29.75	0	14.35	234.19	197.52	10.62	4.77
1150	13	123.76	661.36	25.72	20.85	163.03	575.13	82.83	1150	565.09	39.27	40.93		1150	13	48.14	185.63	13.62	12.02	68.37	383.42	26.2	1150	506.07	20.23	21.95
910.77	11	108.17	229.86	15.16	12.99	128.4	182.15	79.2	0	447.96	20.23	28.97		910.77	11	67.44	252.22	15.88	13.89	86.32	273.23	44.58	910.77	420.12	18.88	22.85
866.8	10	98.22	299.57	17.31	13.13	128.48	577.87	69.58	866.8	432.58	30.26	28.65		866.8	10	28.1	83.21	9.12	7.26	44.73	577.87	15.66	0	471.68	16.63	12.44
795.02	9	72.48	456.03	21.35	17.15	108.28	695.65	50.25	198.76	443.85	35.8	22.22		795.02	9	25.31	188.66	13.74	11.08	52.63	695.65	14.44	397.51	494.99	27.32	10.87
916.02	11	82.41	263.45	16.23	13.51	102.81	458.01	59.62	0	445.46	20.39	22.79		916.02	11	18.49	29.16	5.4	4.35	26.39	366.41	10.11	916.02	424.47	7.9	8.37
749.76	9	110.6	231.12	15.2	12.65	126.71	749.76	82.56	0	381.36	16.11	28.04		749.76	9	42.18	152.7	12.36	10.1	60.87	93.72	26.01	749.76	310.77	18.7	16.17
877.81	10	82.18	253.47	15.92	13.36	105.47	877.81	60.91	195.07	482.61	23.29	21.27		877.81	10	45.9	69.35	8.33	5.57	63.24	0	31.35	195.07	438.13	17.35	14.55
1180	13	86.11	1105.19	33.24	25.6	132.74	630.56	24	0	662.13	46.62	62.11		1180	13	26.26	8.38	2.89	2.42	31.09	849.25	21.28	315.28	612.91	4.83	4.97
1010	12	104.12	644.51	25.39	19.43	160.37	457.23	68.1	1010	483.16	56.25	36.02		1010	12	30.25	63.24	7.95	6.25	47.03	457.23	19.73	0	502.91	16.77	10.52
1100	13	97.54	454.43	21.32	18.17	125.78	639.66	60.57	1100	547.19	28.24	36.97		1100	13	35.72	93.41	9.66	8.29	50.37	639.66	23	0	625.27	14.65	12.72
827.97	10	100.57	348.48	18.67	14.83	123.04	367.99	63.04	827.97	396.04	22.48	37.53		827.97	10	42.23	98.17	9.91	7.98	54.28	275.99	24.05	0	443.43	12.05	18.18
1090	13	68.53	261.37	16.17	12.63	100.18	0	43.18	635.27	515.04	31.65	25.35		1090	13	29.67	66.05	8.13	6.6	41.06	0	14.38	1090	467.56	11.38	15.29
1400	16	57.76	201.95	14.21	9.68	96.76	0	33.38	837.49	648.67	38.99	24.38		1400	16	18.47	29.45	5.43	4.14	32.53	186.11	13	465.27	691.3	14.06	5.47
1270	15	85.69	766.7	27.69	23.67	132.47	994.3	60.6	361.56	708.95	46.78	25.09		1270	15	31.31	176.26	13.28	10.67	58.75	1270	15.17	180.78	787	27.43	16.14
755.23	9	79.3	615.24	24.8	20.62	108.31	0	38.02	755.23	306.54	29.01	41.28		755.23	9	23.94	22.79	4.77	3.7	30.66	188.81	17.7	660.82	370.68	6.72	6.24
530.16	6	76.12	36.37	6.03	4.95	83.39	424.13	68.04	530.16	263.14	7.27	8.08		530.16	6	17.12	5.16	2.27	1.86	20	106.03	14.46	424.13	245.91	2.88	2.66
1260	15	52.71	226.21	15.04	11.41	85.78	1170	34.39	719.71	708.55	33.07	18.32		1260	15	14.11	25.52	5.05	4.08	24.23	1260	8.22	719.71	646	10.12	5.88
563.99	7	93.02	67.17	8.2	6.64	104.03	376	81.26	94	283.83	11.01	11.76		563.99	7	17.47	6.07	2.46	2.04	19.77	188	13.12	563.99	260.05	2.3	4.35
1190	14	107.09	1554.7	39.43	34.06	166.73	638.33	53.31	1190	624.02	59.64	53.78		1190	14	49.98	601.94	24.53	20.44	89.65	547.14	14.28	0	687.32	39.67	35.7
698.64	8	65.26	40.51	6.36	5.64	73.94	598.84	58.97	399.22	354.14	8.69	6.29		698.64	8	19.69	26.23	5.12	4.12	29.17	0	14.53	399.22	335.34	9.48	5.16
965.57	11	93.27	2018.51	44.93	38.26	154.59	772.46	36.12	96.56	578.47	61.32	57.15		965.57	11	47.63	1146.76	33.86	28.98	100.49	289.67	11.54	965.57	370.23	52.86	36.09

## Sheet: spine density
	CTL Prox	Mn2+ Prox	EphrinA3 Prox	EphrinA3/Mn2+ Prox	RGD prox		CTL Dist	Mn2+ Dist	EphrinA3 Dist	EphrinA3/Mn2+ Dist	RGD dist
exp1	1.84	2.07	0.58	1.26	2.07		3.44	3.01	4.56	2.3	2.99
exp2	2.56	2.38	0.47	1.75	1.86		1.62	3.2	3.16	2.46	2.46
exp3	1.82	2.93	0.65	1.91	1.76		3.26	2.99	3.98	3.2	3.31
exp4	2.073	2.46	0.91	1.64	1.99		3.42	3.16	3.9	2.89	2.21
